# Supplementary material for: Ethyl­enediammonium tetra­kis({2,2′-[ethane-1,2-diylbis(nitrilo­methyl­idyne)]diphenolato}nickel(II)) bis­(perchlorate) dimethyl­formamide monosolvate
Source: Acta Crystallogr Sect E Struct Rep Online. 2010 May 15;66(Pt 6):m654–5. doi: 10.1107/S1600536810017162 (PMC2979541; doi:10.1107/S1600536810017162)
Supplement: Supplementary file 1 [file e-66-0m654-sup1.cif]

##############################################################################
###                                                                        ###
###        Electronic paper (Acta Crystallographica Section E)             ###
###                                                                        ###
##############################################################################
#                                                                            #
# This CIF contains the data in a paper accepted for publication in Acta     #
# Crystallographica Section E. It conforms to the requirements of Notes      #
# for Authors for Section E, and has been peer reviewed under the auspices   #
# of the IUCr Commission on Journals.                                        #
#                                                                            #
# Full details of the Crystallographic Information File format               #
# are given in the paper "The Crystallographic Information File (CIF):       #
# a New Standard Archive File for Crystallography" by S. R. Hall, F. H.      #
# Allen and I. D. Brown [Acta Cryst. (1991), A47, 655-685].                  #
#                                                                            #
# The current version of the core CIF dictionary is obtainable from          #
# ftp://ftp.iucr.org/pub/cif_core.dic. The current version number is 2.4.    #
#                                                                            #
# Software is freely available for graphical display of the structure(s) in  #
# this CIF.  For information consult the CIF home page http://www.iucr.org/  #
# cif/home.html                                                              #
#                                                                            #
# This file may be used for bona fide research purposes within the           #
# scientific community so long as proper attribution is given to the journal # 
# article from which it was obtained.                                        #
#                                                                            #
##############################################################################
                                             
data_I
_audit_creation_method     SHELXL-97
_chemical_name_systematic
;
Ethylenediammonium
tetrakis({2,2'-[ethane-1,2-diylbis(nitrilomethylidyne)]diphenolato}nickel(II))
bis(perchlorate) dimethylformamide monosolvate
;
_chemical_name_common     ?
_chemical_formula_moiety
                      'C2 H10 N2 2+, 4(C16 H14 N2 Ni O2), 2(Cl O4 -), C3 H7 N O'
_chemical_formula_sum     'C69 H73 Cl2 N11 Ni4 O17'
_chemical_formula_iupac
                        '(C2 H10 N2) [Ni (C16 H14 N2 O2)]4, (Cl O4)2, C3 H7 N O'
_chemical_formula_weight     1634.12
_chemical_melting_point     ?
_symmetry_cell_setting     triclinic
_symmetry_space_group_name_H-M     'P -1'
_symmetry_space_group_name_Hall     '-P 1'
loop_
    _symmetry_equiv_pos_as_xyz
    'x, y, z'
    '-x, -y, -z'
_cell_length_a     15.0209(11)
_cell_length_b     15.0492(13)
_cell_length_c     18.2709(8)
_cell_angle_alpha     85.990(5)
_cell_angle_beta     86.506(5)
_cell_angle_gamma     62.963(8)
_cell_volume     3667.8(4)
_cell_formula_units_Z     2
_cell_measurement_reflns_used     14342
_cell_measurement_theta_min     4.5108
_cell_measurement_theta_max     34.7215
_cell_measurement_temperature     200(2)
_exptl_crystal_description     'thick needle'
_exptl_crystal_colour     'translucent red-brown'
_exptl_crystal_size_max     0.53
_exptl_crystal_size_mid     0.28
_exptl_crystal_size_min     0.24
_exptl_crystal_density_diffrn     1.480
_exptl_crystal_density_meas     ?
_exptl_crystal_density_method     'not measured'
_exptl_crystal_F_000     1692
_exptl_absorpt_coefficient_mu     1.158
_exptl_absorpt_correction_type     multi-scan
_exptl_absorpt_process_details
;
(CrysAlis RED; Oxford Diffraction, 2007)
;
_exptl_absorpt_correction_T_min     0.83228
_exptl_absorpt_correction_T_max     1.00000
_exptl_special_details
;
;
_diffrn_ambient_temperature     200(2)
_diffrn_radiation_type     MoK\a
_diffrn_radiation_wavelength     0.71073
_diffrn_radiation_source     'Enhance (Mo) X-ray Source'
_diffrn_radiation_monochromator     graphite
_diffrn_measurement_device_type     'Oxford Diffraction Gemini R'
_diffrn_measurement_method     '\w scans'
_diffrn_detector_area_resol_mean     10.5081
_diffrn_reflns_number     31940
_diffrn_reflns_av_R_equivalents     0.0311
_diffrn_reflns_av_sigmaI/netI     0.0453
_diffrn_reflns_theta_min     4.51
_diffrn_reflns_theta_max     25.21
_diffrn_reflns_theta_full     25.00
_diffrn_measured_fraction_theta_max     0.989
_diffrn_measured_fraction_theta_full     0.992
_diffrn_reflns_limit_h_min     -18
_diffrn_reflns_limit_h_max     18
_diffrn_reflns_limit_k_min     -17
_diffrn_reflns_limit_k_max     18
_diffrn_reflns_limit_l_min     -21
_diffrn_reflns_limit_l_max     20
_diffrn_standards_number     2
_diffrn_standards_interval_count     50
_diffrn_standards_interval_time     ?
_diffrn_standards_decay_%     <2%
_refine_special_details
;
Refinement of <i>F</i>^2^ against ALL reflections. The weighted <i>R</i>-factor
wR and goodness of fit <i>S</i> are based on <i>F</i>^2^, conventional
<i>R</i>-factors <i>R</i> are based on <i>F</i>, with <i>F</i> set to zero for
negative <i>F</i>^2^. The threshold expression of <i>F</i>^2^ >
\s(<i>F</i>^2^) is used only for calculating <i>R</i>-factors(gt) etc. and is
not relevant to the choice of reflections for refinement. <i>R</i>-factors
based on <i>F</i>^2^ are statistically about twice as large as those based on
<i>F</i>, and <i>R</i>- factors based on ALL data will be even larger.
;
_reflns_number_total     13062
_reflns_number_gt     9248
_reflns_threshold_expression     I>2\s(I)
_refine_ls_structure_factor_coef     Fsqd
_refine_ls_matrix_type     full
_refine_ls_R_factor_all     0.0577
_refine_ls_R_factor_gt     0.0389
_refine_ls_wR_factor_gt     0.1045
_refine_ls_wR_factor_ref     0.1096
_refine_ls_goodness_of_fit_ref     0.954
_refine_ls_restrained_S_all     0.959
_refine_ls_number_reflns     13062
_refine_ls_number_parameters     936
_refine_ls_number_restraints     14
_refine_ls_hydrogen_treatment     constr
_refine_ls_weighting_scheme     calc
_refine_ls_weighting_details
                 'calc w=1/[\s^2^(Fo^2^)+(0.0701P)^2^] where P=(Fo^2^+2Fc^2^)/3'
_atom_sites_solution_hydrogens     geom
_atom_sites_solution_primary     direct
_atom_sites_solution_secondary     difmap
_refine_ls_shift/su_max     0.002
_refine_ls_shift/su_mean     0.000
_refine_diff_density_max     0.564
_refine_diff_density_min     -0.323
_refine_ls_extinction_method     none
_refine_ls_extinction_coef     ?
loop_
    _atom_type_symbol
    _atom_type_description
    _atom_type_scat_dispersion_real
    _atom_type_scat_dispersion_imag
    _atom_type_scat_source
    'C' 'C' 0.0033 0.0016
                         'International Tables Vol C Tables 4.2.6.8 and 6.1.1.4'
    'H' 'H' 0.0000 0.0000
                         'International Tables Vol C Tables 4.2.6.8 and 6.1.1.4'
    'N' 'N' 0.0061 0.0033
                         'International Tables Vol C Tables 4.2.6.8 and 6.1.1.4'
    'O' 'O' 0.0106 0.0060
                         'International Tables Vol C Tables 4.2.6.8 and 6.1.1.4'
    'Cl' 'Cl' 0.1484 0.1585
                         'International Tables Vol C Tables 4.2.6.8 and 6.1.1.4'
    'Ni' 'Ni' 0.3393 1.1124
                         'International Tables Vol C Tables 4.2.6.8 and 6.1.1.4'
_computing_data_collection
;
CrysAlis CCD (Oxford Diffraction, 2007)
;
_computing_cell_refinement
;
CrysAlis RED (Oxford Diffraction, 2007)
;
_computing_data_reduction
;
CrysAlis RED (Oxford Diffraction, 2007)
;
_computing_structure_solution     'SHELXS97 (Sheldrick, 2008)'
_computing_structure_refinement     'SHELXL97 (Sheldrick, 2008)'
_computing_molecular_graphics     'SHELXTL (Sheldrick, 2008)'
_computing_publication_material     'SHELXTL (Sheldrick, 2008)'
loop_
    _atom_site_type_symbol
    _atom_site_label
    _atom_site_fract_x
    _atom_site_fract_y
    _atom_site_fract_z
    _atom_site_U_iso_or_equiv
    _atom_site_adp_type
    _atom_site_calc_flag
    _atom_site_refinement_flags
    _atom_site_occupancy
    _atom_site_disorder_assembly
    _atom_site_disorder_group
    Ni Ni1 0.36564(2) 0.67261(2) 0.77292(2) 0.02687(10) Uani d . 1 . .
    Ni Ni2 0.76060(3) 0.25911(3) 0.82558(2) 0.03289(11) Uani d . 1 . .
    Ni Ni3 1.11277(3) -0.12736(3) 0.75047(2) 0.02913(10) Uani d . 1 . .
    Ni Ni4 0.71105(3) 0.29506(3) 0.64077(2) 0.03068(10) Uani d . 1 . .
    Cl Cl1 1.18947(6) 0.10251(6) 0.48440(5) 0.0453(2) Uani d . 1 . .
    Cl Cl2 0.29975(6) 0.41268(6) 1.01193(5) 0.0489(2) Uani d . 1 . .
    O O11 1.11501(19) 0.0697(2) 0.49421(18) 0.0781(9) Uani d . 1 . .
    O O12 1.2601(3) 0.0623(3) 0.5382(2) 0.1211(14) Uani d . 1 . .
    O O13 1.2386(3) 0.0697(3) 0.4153(2) 0.1121(13) Uani d . 1 . .
    O O14 1.1438(3) 0.2069(2) 0.4780(2) 0.1056(12) Uani d . 1 . .
    O O21 0.3826(2) 0.4327(2) 0.9983(2) 0.0895(10) Uani d . 1 . .
    O O22 0.3318(3) 0.3094(2) 1.0094(2) 0.1025(12) Uani d . 1 . .
    O O23 0.2627(3) 0.4388(3) 1.0858(2) 0.1168(13) Uani d . 1 . .
    O O24 0.2220(3) 0.4681(3) 0.9663(2) 0.1207(14) Uani d . 1 . .
    O O1A 0.44445(14) 0.70365(14) 0.70528(11) 0.0323(5) Uani d . 1 . .
    O O2A 0.32163(13) 0.63858(13) 0.69153(10) 0.0278(4) Uani d . 1 . .
    O O1B 0.78134(13) 0.13008(14) 0.85054(12) 0.0361(5) Uani d . 1 . .
    O O2B 0.88915(14) 0.19722(13) 0.78735(11) 0.0338(5) Uani d . 1 . .
    O O1C 1.16007(13) -0.08894(14) 0.82778(11) 0.0319(5) Uani d . 1 . .
    O O2C 1.03643(14) -0.15448(14) 0.82302(11) 0.0348(5) Uani d . 1 . .
    O O1D 0.58011(14) 0.35649(13) 0.67428(12) 0.0365(5) Uani d . 1 . .
    O O2D 0.69133(14) 0.42452(14) 0.61834(12) 0.0360(5) Uani d . 1 . .
    N N1A 0.41689(17) 0.69773(17) 0.85393(13) 0.0331(6) Uani d . 1 . .
    N N2A 0.27928(17) 0.64977(17) 0.83877(13) 0.0321(6) Uani d . 1 . .
    N N1B 0.63144(18) 0.31786(19) 0.86463(15) 0.0415(7) Uani d . 1 . .
    N N2B 0.74371(19) 0.38617(17) 0.80112(14) 0.0378(6) Uani d . 1 . .
    N N1C 1.19653(17) -0.10758(16) 0.67991(13) 0.0312(6) Uani d . 1 . .
    N N2C 1.05854(17) -0.15817(16) 0.67420(13) 0.0324(6) Uani d . 1 . .
    N N1D 0.73038(18) 0.16699(17) 0.66650(14) 0.0336(6) Uani d . 1 . .
    N N2D 0.84188(18) 0.23644(17) 0.60470(14) 0.0357(6) Uani d . 1 . .
    N N11S 0.48787(17) 0.56377(17) 0.58756(13) 0.0322(6) Uani d . 1 . .
    H H11B 0.4390 0.5844 0.6235 0.048 Uiso calc R 1 . .
    H H11C 0.4961 0.6170 0.5681 0.048 Uiso calc R 1 . .
    H H11D 0.5462 0.5173 0.6069 0.048 Uiso calc R 1 . .
    N N22S 0.97904(17) 0.04318(17) 0.90083(13) 0.0318(6) Uani d . 1 . .
    H H22A 0.9244 0.0630 0.8730 0.048 Uiso calc R 1 . .
    H H22B 1.0315 -0.0097 0.8805 0.048 Uiso calc R 1 . .
    H H22C 0.9950 0.0945 0.9028 0.048 Uiso calc R 1 . .
    C C1A 0.50091(19) 0.74663(19) 0.71817(17) 0.0311(7) Uani d . 1 . .
    C C2A 0.5383(2) 0.7840(2) 0.6580(2) 0.0391(8) Uani d . 1 . .
    H H2AA 0.5212 0.7794 0.6097 0.047 Uiso calc R 1 . .
    C C3A 0.5994(2) 0.8273(2) 0.6684(2) 0.0480(9) Uani d . 1 . .
    H H3AA 0.6250 0.8510 0.6269 0.058 Uiso calc R 1 . .
    C C4A 0.6247(2) 0.8372(2) 0.7380(2) 0.0507(10) Uani d . 1 . .
    H H4AA 0.6669 0.8676 0.7442 0.061 Uiso calc R 1 . .
    C C5A 0.5885(2) 0.8029(2) 0.7970(2) 0.0474(9) Uani d . 1 . .
    H H5AA 0.6062 0.8090 0.8448 0.057 Uiso calc R 1 . .
    C C6A 0.5251(2) 0.7581(2) 0.78923(19) 0.0361(8) Uani d . 1 . .
    C C7A 0.4821(2) 0.7316(2) 0.85369(18) 0.0367(8) Uani d . 1 . .
    H H7AA 0.5030 0.7394 0.8998 0.044 Uiso calc R 1 . .
    C C8A 0.3795(2) 0.6719(2) 0.92469(18) 0.0437(8) Uani d . 1 . .
    H H8AA 0.3773 0.7166 0.9628 0.052 Uiso calc R 1 . .
    H H8AB 0.4238 0.6021 0.9409 0.052 Uiso calc R 1 . .
    C C9A 0.2767(2) 0.6846(2) 0.91269(18) 0.0447(8) Uani d . 1 . .
    H H9AA 0.2583 0.6445 0.9502 0.054 Uiso calc R 1 . .
    H H9AB 0.2270 0.7556 0.9158 0.054 Uiso calc R 1 . .
    C C10A 0.2171(2) 0.6167(2) 0.82453(17) 0.0349(7) Uani d . 1 . .
    H H10A 0.1788 0.6067 0.8646 0.042 Uiso calc R 1 . .
    C C11A 0.20118(19) 0.5937(2) 0.75343(17) 0.0308(7) Uani d . 1 . .
    C C12A 0.1293(2) 0.5591(2) 0.74596(19) 0.0390(8) Uani d . 1 . .
    H H12A 0.0956 0.5482 0.7887 0.047 Uiso calc R 1 . .
    C C13A 0.1070(2) 0.5411(2) 0.6799(2) 0.0446(8) Uani d . 1 . .
    H H13A 0.0582 0.5180 0.6766 0.053 Uiso calc R 1 . .
    C C14A 0.1555(2) 0.5565(2) 0.6168(2) 0.0434(8) Uani d . 1 . .
    H H14A 0.1405 0.5432 0.5703 0.052 Uiso calc R 1 . .
    C C15A 0.2259(2) 0.5911(2) 0.62179(18) 0.0343(7) Uani d . 1 . .
    H H15A 0.2573 0.6033 0.5782 0.041 Uiso calc R 1 . .
    C C16A 0.25146(19) 0.60843(19) 0.68946(16) 0.0272(6) Uani d . 1 . .
    C C1B 0.7138(2) 0.1011(2) 0.87479(17) 0.0356(7) Uani d . 1 . .
    C C2B 0.7414(2) -0.0013(2) 0.87984(19) 0.0444(8) Uani d . 1 . .
    H H2BA 0.8079 -0.0472 0.8664 0.053 Uiso calc R 1 . .
    C C3B 0.6748(3) -0.0372(3) 0.9038(2) 0.0501(9) Uani d . 1 . .
    H H3BA 0.6959 -0.1072 0.9070 0.060 Uiso calc R 1 . .
    C C4B 0.5765(3) 0.0284(3) 0.9234(2) 0.0593(10) Uani d . 1 . .
    H H4BA 0.5300 0.0037 0.9387 0.071 Uiso calc R 1 . .
    C C5B 0.5481(2) 0.1284(3) 0.92040(19) 0.0531(10) Uani d . 1 . .
    H H5BA 0.4818 0.1729 0.9357 0.064 Uiso calc R 1 . .
    C C6B 0.6145(2) 0.1683(3) 0.89507(18) 0.0409(8) Uani d . 1 . .
    C C7B 0.5794(2) 0.2739(3) 0.89050(18) 0.0451(9) Uani d . 1 . .
    H H7BA 0.5130 0.3145 0.9077 0.054 Uiso calc R 1 . .
    C C8B 0.5881(2) 0.4281(2) 0.8668(2) 0.0540(10) Uani d . 1 . .
    H H8BA 0.6000 0.4469 0.9148 0.065 Uiso calc R 1 . .
    H H8BB 0.5151 0.4592 0.8599 0.065 Uiso calc R 1 . .
    C C9B 0.6376(2) 0.4631(2) 0.8065(2) 0.0494(9) Uani d . 1 . .
    H H9BA 0.6044 0.4711 0.7596 0.059 Uiso calc R 1 . .
    H H9BB 0.6337 0.5283 0.8176 0.059 Uiso calc R 1 . .
    C C10B 0.8120(2) 0.4119(2) 0.78000(17) 0.0397(8) Uani d . 1 . .
    H H10B 0.7935 0.4813 0.7742 0.048 Uiso calc R 1 . .
    C C11B 0.9148(2) 0.3429(2) 0.76451(17) 0.0357(7) Uani d . 1 . .
    C C12B 0.9835(3) 0.3799(2) 0.7430(2) 0.0483(9) Uani d . 1 . .
    H H12B 0.9624 0.4497 0.7437 0.058 Uiso calc R 1 . .
    C C13B 1.0798(3) 0.3185(3) 0.7212(2) 0.0573(10) Uani d . 1 . .
    H H13B 1.1251 0.3450 0.7066 0.069 Uiso calc R 1 . .
    C C14B 1.1098(2) 0.2167(3) 0.7208(2) 0.0535(10) Uani d . 1 . .
    H H14B 1.1764 0.1735 0.7053 0.064 Uiso calc R 1 . .
    C C15B 1.0457(2) 0.1767(2) 0.74222(19) 0.0426(8) Uani d . 1 . .
    H H15B 1.0682 0.1067 0.7411 0.051 Uiso calc R 1 . .
    C C16B 0.9465(2) 0.2391(2) 0.76587(16) 0.0327(7) Uani d . 1 . .
    C C1C 1.2291(2) -0.0573(2) 0.82443(17) 0.0309(7) Uani d . 1 . .
    C C2C 1.2578(2) -0.0351(2) 0.89003(19) 0.0405(8) Uani d . 1 . .
    H H2CA 1.2271 -0.0435 0.9352 0.049 Uiso calc R 1 . .
    C C3C 1.3286(2) -0.0019(2) 0.8903(2) 0.0454(9) Uani d . 1 . .
    H H3CA 1.3465 0.0124 0.9354 0.054 Uiso calc R 1 . .
    C C4C 1.3751(2) 0.0113(2) 0.8242(2) 0.0458(9) Uani d . 1 . .
    H H4CA 1.4237 0.0352 0.8242 0.055 Uiso calc R 1 . .
    C C5C 1.3495(2) -0.0105(2) 0.7602(2) 0.0411(8) Uani d . 1 . .
    H H5CA 1.3812 -0.0018 0.7156 0.049 Uiso calc R 1 . .
    C C6C 1.2775(2) -0.0456(2) 0.75791(17) 0.0325(7) Uani d . 1 . .
    C C7C 1.2592(2) -0.0733(2) 0.68950(18) 0.0354(8) Uani d . 1 . .
    H H7CA 1.2962 -0.0658 0.6475 0.042 Uiso calc R 1 . .
    C C8C 1.1948(2) -0.1447(2) 0.60766(17) 0.0388(8) Uani d . 1 . .
    H H8CA 1.2463 -0.2149 0.6043 0.047 Uiso calc R 1 . .
    H H8CB 1.2086 -0.1039 0.5680 0.047 Uiso calc R 1 . .
    C C9C 1.0926(2) -0.1371(2) 0.60039(17) 0.0398(8) Uani d . 1 . .
    H H9CA 1.0460 -0.0692 0.5817 0.048 Uiso calc R 1 . .
    H H9CB 1.0953 -0.1860 0.5657 0.048 Uiso calc R 1 . .
    C C10C 0.9931(2) -0.1919(2) 0.67934(18) 0.0363(8) Uani d . 1 . .
    H H10C 0.9691 -0.2011 0.6350 0.044 Uiso calc R 1 . .
    C C11C 0.9543(2) -0.2164(2) 0.74688(18) 0.0350(7) Uani d . 1 . .
    C C12C 0.8921(2) -0.2642(2) 0.7440(2) 0.0446(9) Uani d . 1 . .
    H H12C 0.8713 -0.2722 0.6979 0.053 Uiso calc R 1 . .
    C C13C 0.8619(2) -0.2986(3) 0.8070(2) 0.0518(9) Uani d . 1 . .
    H H13C 0.8205 -0.3308 0.8048 0.062 Uiso calc R 1 . .
    C C14C 0.8919(2) -0.2866(2) 0.8738(2) 0.0468(9) Uani d . 1 . .
    H H14C 0.8717 -0.3119 0.9174 0.056 Uiso calc R 1 . .
    C C15C 0.9501(2) -0.2387(2) 0.87894(19) 0.0416(8) Uani d . 1 . .
    H H15C 0.9691 -0.2309 0.9258 0.050 Uiso calc R 1 . .
    C C16C 0.9819(2) -0.2011(2) 0.81519(17) 0.0314(7) Uani d . 1 . .
    C C1D 0.5271(2) 0.3129(2) 0.70293(17) 0.0334(7) Uani d . 1 . .
    C C2D 0.4297(2) 0.3737(2) 0.7293(2) 0.0488(9) Uani d . 1 . .
    H H2DA 0.4051 0.4441 0.7264 0.059 Uiso calc R 1 . .
    C C3D 0.3693(2) 0.3333(2) 0.7590(2) 0.0582(11) Uani d . 1 . .
    H H3DA 0.3034 0.3763 0.7760 0.070 Uiso calc R 1 . .
    C C4D 0.4031(3) 0.2306(3) 0.7645(2) 0.0551(10) Uani d . 1 . .
    H H4DA 0.3605 0.2032 0.7843 0.066 Uiso calc R 1 . .
    C C5D 0.4985(2) 0.1698(2) 0.74121(19) 0.0440(8) Uani d . 1 . .
    H H5DA 0.5224 0.0994 0.7457 0.053 Uiso calc R 1 . .
    C C6D 0.5617(2) 0.2087(2) 0.71094(17) 0.0339(7) Uani d . 1 . .
    C C7D 0.6643(2) 0.1403(2) 0.69302(17) 0.0352(7) Uani d . 1 . .
    H H7DA 0.6844 0.0709 0.7014 0.042 Uiso calc R 1 . .
    C C8D 0.8360(2) 0.0903(2) 0.66086(19) 0.0417(8) Uani d . 1 . .
    H H8DA 0.8401 0.0252 0.6492 0.050 Uiso calc R 1 . .
    H H8DB 0.8696 0.0818 0.7077 0.050 Uiso calc R 1 . .
    C C9D 0.8844(3) 0.1272(2) 0.6003(2) 0.0499(9) Uani d . 1 . .
    H H9DA 0.9576 0.0957 0.6061 0.060 Uiso calc R 1 . .
    H H9DB 0.8709 0.1104 0.5521 0.060 Uiso calc R 1 . .
    C C10D 0.8955(2) 0.2802(2) 0.58442(18) 0.0397(8) Uani d . 1 . .
    H H10D 0.9623 0.2398 0.5679 0.048 Uiso calc R 1 . .
    C C11D 0.8623(2) 0.3857(2) 0.58476(17) 0.0356(7) Uani d . 1 . .
    C C12D 0.9321(2) 0.4235(3) 0.56833(18) 0.0440(8) Uani d . 1 . .
    H H12D 0.9992 0.3788 0.5552 0.053 Uiso calc R 1 . .
    C C13D 0.9052(2) 0.5231(3) 0.5709(2) 0.0479(9) Uani d . 1 . .
    H H13D 0.9532 0.5471 0.5599 0.058 Uiso calc R 1 . .
    C C14D 0.8064(2) 0.5895(3) 0.5900(2) 0.0470(9) Uani d . 1 . .
    H H14D 0.7874 0.6588 0.5917 0.056 Uiso calc R 1 . .
    C C15D 0.7365(2) 0.5548(2) 0.6064(2) 0.0437(8) Uani d . 1 . .
    H H15D 0.6700 0.6005 0.6201 0.052 Uiso calc R 1 . .
    C C16D 0.7620(2) 0.4527(2) 0.60309(17) 0.0341(7) Uani d . 1 . .
    C C1S 0.4589(2) 0.5194(2) 0.52937(16) 0.0315(7) Uani d . 1 . .
    H H1SA 0.3965 0.5704 0.5072 0.038 Uiso calc R 1 . .
    H H1SB 0.4462 0.4639 0.5510 0.038 Uiso calc R 1 . .
    C C2S 0.9568(2) 0.0137(2) 0.97578(16) 0.0308(7) Uani d . 1 . .
    H H2SA 0.9424 -0.0441 0.9739 0.037 Uiso calc R 1 . .
    H H2SB 0.8967 0.0696 0.9966 0.037 Uiso calc R 1 . .
    O O1SA 1.0125(5) 0.2006(2) 0.9393(4) 0.0541(12) Uani d PDU 0.475(7) A 1
    O O1SB 0.9653(4) 0.2151(3) 0.9490(4) 0.0541(12) Uani d PDU 0.525(7) A 2
    C C11S 0.9732(4) 0.2955(2) 0.9377(2) 0.0765(13) Uani d D 1 . .
    H H11A 0.9066 0.3474 0.9401 0.092 Uiso d R 1 A .
    N N1S 1.0477(2) 0.3206(2) 0.92681(17) 0.0540(8) Uani d . 1 A .
    C C12S 1.1467(4) 0.2466(4) 0.9204(3) 0.118(2) Uani d . 1 . .
    H H12E 1.1793 0.2363 0.9673 0.176 Uiso calc R 1 A .
    H H12F 1.1826 0.2676 0.8820 0.176 Uiso calc R 1 . .
    H H12G 1.1476 0.1841 0.9075 0.176 Uiso calc R 1 . .
    C C13S 1.0265(4) 0.4245(3) 0.9169(3) 0.0888(15) Uani d . 1 . .
    H H13E 0.9539 0.4666 0.9190 0.133 Uiso calc R 1 A .
    H H13F 1.0539 0.4357 0.8690 0.133 Uiso calc R 1 . .
    H H13G 1.0571 0.4417 0.9559 0.133 Uiso calc R 1 . .
loop_
    _atom_site_aniso_label
    _atom_site_aniso_U_11
    _atom_site_aniso_U_22
    _atom_site_aniso_U_33
    _atom_site_aniso_U_12
    _atom_site_aniso_U_13
    _atom_site_aniso_U_23
    Ni1 0.02955(18) 0.02476(18) 0.0227(2) -0.00915(14) 0.00090(15) -0.00292(14)
    Ni2 0.02913(19) 0.0295(2) 0.0315(2) -0.00472(15) -0.00538(16) -0.00590(16)
    Ni3 0.03140(19) 0.02646(19) 0.0248(2) -0.00951(15) 0.00294(15) -0.00093(15)
    Ni4 0.0333(2) 0.02499(19) 0.0293(2) -0.00892(15) -0.00515(16) -0.00059(15)
    Cl1 0.0452(4) 0.0433(4) 0.0488(6) -0.0217(4) -0.0073(4) 0.0049(4)
    Cl2 0.0408(4) 0.0520(5) 0.0502(6) -0.0171(4) -0.0040(4) -0.0049(4)
    O11 0.0602(16) 0.0778(19) 0.107(3) -0.0428(14) -0.0024(16) 0.0130(17)
    O12 0.118(3) 0.154(3) 0.116(3) -0.086(2) -0.075(2) 0.070(3)
    O13 0.102(2) 0.153(3) 0.095(3) -0.070(2) 0.037(2) -0.041(2)
    O14 0.134(3) 0.0545(18) 0.134(3) -0.0464(19) -0.021(2) 0.0071(19)
    O21 0.0608(17) 0.103(2) 0.118(3) -0.0481(16) 0.0177(17) -0.027(2)
    O22 0.105(2) 0.066(2) 0.130(3) -0.0320(18) -0.011(2) -0.014(2)
    O23 0.118(3) 0.162(4) 0.077(3) -0.068(3) 0.030(2) -0.048(2)
    O24 0.093(2) 0.139(3) 0.132(3) -0.059(2) -0.061(2) 0.076(3)
    O1A 0.0360(10) 0.0373(11) 0.0285(12) -0.0204(9) 0.0020(9) -0.0066(9)
    O2A 0.0288(9) 0.0321(10) 0.0238(11) -0.0151(8) 0.0030(8) -0.0031(8)
    O1B 0.0269(10) 0.0337(11) 0.0439(14) -0.0103(9) -0.0014(9) -0.0032(9)
    O2B 0.0331(10) 0.0254(10) 0.0350(13) -0.0062(8) -0.0036(9) 0.0001(9)
    O1C 0.0324(10) 0.0363(11) 0.0294(12) -0.0183(9) 0.0065(8) -0.0035(9)
    O2C 0.0400(11) 0.0403(11) 0.0283(12) -0.0221(9) 0.0053(9) -0.0042(9)
    O1D 0.0300(10) 0.0235(10) 0.0518(15) -0.0086(8) -0.0063(9) 0.0041(9)
    O2D 0.0326(10) 0.0282(10) 0.0455(14) -0.0127(9) -0.0048(9) 0.0051(9)
    N1A 0.0379(13) 0.0276(12) 0.0246(15) -0.0060(11) -0.0024(11) -0.0049(10)
    N2A 0.0347(13) 0.0295(13) 0.0217(14) -0.0061(11) 0.0021(10) 0.0000(10)
    N1B 0.0335(14) 0.0420(15) 0.0373(17) -0.0049(12) -0.0054(12) -0.0121(12)
    N2B 0.0392(14) 0.0293(13) 0.0321(16) -0.0029(11) -0.0074(12) -0.0078(11)
    N1C 0.0338(13) 0.0237(12) 0.0261(15) -0.0052(10) 0.0032(10) 0.0021(10)
    N2C 0.0340(13) 0.0271(12) 0.0272(15) -0.0060(11) -0.0025(11) 0.0006(10)
    N1D 0.0379(13) 0.0252(12) 0.0295(15) -0.0057(11) -0.0063(11) -0.0065(10)
    N2D 0.0421(14) 0.0286(13) 0.0287(15) -0.0094(11) 0.0019(11) -0.0029(10)
    N11S 0.0326(12) 0.0297(13) 0.0267(15) -0.0077(10) 0.0023(10) -0.0027(10)
    N22S 0.0355(13) 0.0332(13) 0.0229(14) -0.0124(10) -0.0020(10) 0.0013(10)
    C1A 0.0261(14) 0.0214(14) 0.041(2) -0.0056(11) -0.0022(13) -0.0060(12)
    C2A 0.0344(16) 0.0355(17) 0.050(2) -0.0178(13) 0.0037(14) -0.0075(15)
    C3A 0.0347(17) 0.0365(18) 0.071(3) -0.0149(14) 0.0022(17) -0.0028(17)
    C4A 0.0356(17) 0.0396(19) 0.081(3) -0.0187(15) -0.0092(18) -0.0079(18)
    C5A 0.0396(17) 0.0381(18) 0.064(3) -0.0144(15) -0.0191(17) -0.0086(17)
    C6A 0.0290(15) 0.0259(15) 0.047(2) -0.0062(12) -0.0081(14) -0.0041(13)
    C7A 0.0389(17) 0.0272(15) 0.036(2) -0.0063(13) -0.0111(14) -0.0071(13)
    C8A 0.0526(19) 0.0417(18) 0.027(2) -0.0127(15) -0.0002(15) -0.0046(14)
    C9A 0.054(2) 0.0471(19) 0.0242(19) -0.0162(16) 0.0075(15) -0.0059(14)
    C10A 0.0305(15) 0.0321(16) 0.0310(19) -0.0067(13) 0.0085(13) 0.0062(13)
    C11A 0.0250(14) 0.0246(14) 0.0352(19) -0.0060(11) 0.0032(12) 0.0057(12)
    C12A 0.0314(15) 0.0357(17) 0.047(2) -0.0148(13) 0.0014(14) 0.0102(14)
    C13A 0.0422(18) 0.0420(18) 0.056(3) -0.0252(15) -0.0061(16) 0.0049(16)
    C14A 0.0361(16) 0.0398(18) 0.057(2) -0.0183(14) -0.0085(16) -0.0038(16)
    C15A 0.0279(14) 0.0371(16) 0.038(2) -0.0143(13) 0.0032(13) -0.0059(13)
    C16A 0.0216(13) 0.0200(13) 0.0347(18) -0.0051(11) 0.0001(12) -0.0008(12)
    C1B 0.0317(15) 0.0520(19) 0.0260(18) -0.0206(14) -0.0047(13) -0.0059(14)
    C2B 0.0406(17) 0.051(2) 0.044(2) -0.0222(15) -0.0009(15) -0.0049(16)
    C3B 0.051(2) 0.065(2) 0.046(2) -0.0371(18) -0.0023(17) -0.0017(17)
    C4B 0.054(2) 0.097(3) 0.045(2) -0.051(2) -0.0020(18) 0.002(2)
    C5B 0.0351(17) 0.089(3) 0.034(2) -0.0273(18) 0.0042(15) -0.0066(19)
    C6B 0.0299(16) 0.061(2) 0.0275(19) -0.0162(15) -0.0038(13) -0.0067(15)
    C7B 0.0284(16) 0.062(2) 0.032(2) -0.0070(16) -0.0002(14) -0.0162(16)
    C8B 0.0418(18) 0.0427(19) 0.057(3) 0.0018(15) -0.0020(17) -0.0231(17)
    C9B 0.0430(18) 0.0317(17) 0.053(2) 0.0040(14) -0.0117(17) -0.0122(16)
    C10B 0.056(2) 0.0290(16) 0.0245(18) -0.0103(15) -0.0087(15) -0.0022(13)
    C11B 0.0517(18) 0.0281(15) 0.0231(18) -0.0142(14) -0.0095(14) 0.0043(12)
    C12B 0.064(2) 0.0368(18) 0.047(2) -0.0262(17) -0.0061(17) 0.0059(15)
    C13B 0.055(2) 0.047(2) 0.072(3) -0.0275(18) -0.0059(19) 0.0167(18)
    C14B 0.0376(18) 0.045(2) 0.070(3) -0.0146(16) -0.0005(17) 0.0157(18)
    C15B 0.0387(17) 0.0283(16) 0.051(2) -0.0081(14) -0.0042(15) 0.0097(14)
    C16B 0.0385(16) 0.0353(16) 0.0223(17) -0.0150(13) -0.0078(13) 0.0052(12)
    C1C 0.0254(14) 0.0233(14) 0.0359(19) -0.0044(12) 0.0032(12) -0.0022(12)
    C2C 0.0358(16) 0.0450(18) 0.040(2) -0.0185(14) 0.0101(14) -0.0078(15)
    C3C 0.0369(17) 0.0448(19) 0.055(2) -0.0176(15) -0.0015(16) -0.0109(16)
    C4C 0.0317(16) 0.0359(17) 0.069(3) -0.0158(14) 0.0042(16) 0.0007(16)
    C5C 0.0358(16) 0.0335(17) 0.050(2) -0.0139(14) 0.0048(15) 0.0070(15)
    C6C 0.0298(15) 0.0253(15) 0.0337(19) -0.0061(12) 0.0053(13) 0.0012(12)
    C7C 0.0302(15) 0.0292(15) 0.0332(19) -0.0037(13) 0.0084(13) 0.0061(13)
    C8C 0.0447(18) 0.0357(17) 0.0241(18) -0.0092(14) 0.0056(14) 0.0030(13)
    C9C 0.0533(19) 0.0350(17) 0.0220(18) -0.0123(14) -0.0014(14) 0.0017(13)
    C10C 0.0333(16) 0.0311(16) 0.033(2) -0.0040(13) -0.0077(13) -0.0014(13)
    C11C 0.0272(14) 0.0311(16) 0.039(2) -0.0065(12) -0.0022(13) -0.0008(13)
    C12C 0.0343(16) 0.0451(19) 0.052(2) -0.0145(14) -0.0083(15) -0.0058(16)
    C13C 0.0356(17) 0.052(2) 0.070(3) -0.0225(15) -0.0047(17) -0.0007(19)
    C14C 0.0377(17) 0.051(2) 0.052(2) -0.0225(16) 0.0038(16) 0.0060(17)
    C15C 0.0421(17) 0.0460(19) 0.037(2) -0.0211(15) 0.0006(15) 0.0024(15)
    C16C 0.0269(14) 0.0285(15) 0.0332(19) -0.0081(12) 0.0008(12) -0.0003(12)
    C1D 0.0313(15) 0.0290(15) 0.0382(19) -0.0118(13) -0.0102(13) 0.0039(13)
    C2D 0.0343(17) 0.0295(16) 0.076(3) -0.0098(14) -0.0055(17) 0.0095(16)
    C3D 0.0358(18) 0.0370(19) 0.091(3) -0.0095(15) 0.0011(19) 0.0100(19)
    C4D 0.0455(19) 0.046(2) 0.077(3) -0.0253(16) -0.0047(18) 0.0129(18)
    C5D 0.0504(19) 0.0275(16) 0.052(2) -0.0163(15) -0.0045(16) 0.0045(14)
    C6D 0.0383(16) 0.0272(15) 0.0341(19) -0.0124(13) -0.0088(13) 0.0007(13)
    C7D 0.0465(18) 0.0261(15) 0.0324(19) -0.0154(14) -0.0041(14) -0.0035(13)
    C8D 0.0435(18) 0.0221(15) 0.046(2) -0.0028(13) -0.0007(15) -0.0055(14)
    C9D 0.056(2) 0.0298(17) 0.050(2) -0.0084(15) 0.0124(17) -0.0093(15)
    C10D 0.0374(16) 0.0412(18) 0.032(2) -0.0103(14) 0.0022(14) -0.0039(14)
    C11D 0.0334(15) 0.0426(18) 0.0268(18) -0.0139(13) -0.0043(13) 0.0023(13)
    C12D 0.0378(17) 0.059(2) 0.035(2) -0.0218(16) -0.0031(14) 0.0017(16)
    C13D 0.0461(19) 0.060(2) 0.047(2) -0.0328(17) -0.0051(16) 0.0046(17)
    C14D 0.054(2) 0.0451(19) 0.051(2) -0.0312(16) -0.0081(17) 0.0043(16)
    C15D 0.0365(17) 0.0363(17) 0.054(2) -0.0134(14) -0.0057(15) 0.0028(15)
    C16D 0.0375(16) 0.0353(16) 0.0300(19) -0.0169(13) -0.0087(13) 0.0056(13)
    C1S 0.0299(14) 0.0375(16) 0.0252(17) -0.0135(12) 0.0040(12) -0.0057(12)
    C2S 0.0329(15) 0.0367(16) 0.0245(17) -0.0183(12) 0.0012(12) 0.0039(12)
    O1SA 0.079(3) 0.0598(16) 0.053(2) -0.0575(18) -0.008(2) 0.0071(14)
    O1SB 0.079(3) 0.0598(16) 0.053(2) -0.0575(18) -0.008(2) 0.0071(14)
    C11S 0.120(4) 0.085(3) 0.037(3) -0.058(3) -0.024(2) 0.008(2)
    N1S 0.077(2) 0.0476(17) 0.050(2) -0.0389(16) -0.0076(16) -0.0001(14)
    C12S 0.104(4) 0.112(4) 0.082(4) 0.002(3) -0.002(3) -0.027(3)
    C13S 0.129(4) 0.069(3) 0.081(4) -0.055(3) 0.004(3) -0.012(2)
_geom_special_details
;
All esds (except the esd in the dihedral angle between two l.s. planes) are
estimated using the full covariance matrix. The cell esds are taken into
account individually in the estimation of esds in distances, angles and
torsion angles; correlations between esds in cell parameters are only used
when they are defined by crystal symmetry. An approximate (isotropic)
treatment of cell esds is used for estimating esds involving l.s. planes.
;
loop_
    _geom_bond_atom_site_label_1
    _geom_bond_atom_site_label_2
    _geom_bond_site_symmetry_2
    _geom_bond_distance
    _geom_bond_publ_flag
    Ni1 O1A . 1.841(2) ?
    Ni1 N2A . 1.845(3) ?
    Ni1 N1A . 1.846(2) ?
    Ni1 O2A . 1.8561(19) ?
    Ni1 Ni3 1_465 3.6441(6) ?
    Ni2 N2B . 1.837(3) ?
    Ni2 O2B . 1.8371(19) ?
    Ni2 N1B . 1.848(3) ?
    Ni2 O1B . 1.849(2) ?
    Ni2 Ni4 . 3.4544(6) ?
    Ni3 N2C . 1.842(3) ?
    Ni3 O2C . 1.845(2) ?
    Ni3 N1C . 1.850(2) ?
    Ni3 O1C . 1.856(2) ?
    Ni4 O1D . 1.8377(19) ?
    Ni4 N1D . 1.844(2) ?
    Ni4 N2D . 1.850(2) ?
    Ni4 O2D . 1.8519(19) ?
    Cl1 O12 . 1.385(3) ?
    Cl1 O14 . 1.399(3) ?
    Cl1 O11 . 1.411(3) ?
    Cl1 O13 . 1.424(4) ?
    Cl2 O24 . 1.375(3) ?
    Cl2 O22 . 1.406(3) ?
    Cl2 O21 . 1.412(3) ?
    Cl2 O23 . 1.438(4) ?
    O1A C1A . 1.318(3) ?
    O2A C16A . 1.327(3) ?
    O1B C1B . 1.318(4) ?
    O2B C16B . 1.309(4) ?
    O1C C1C . 1.320(3) ?
    O2C C16C . 1.317(4) ?
    O1D C1D . 1.309(4) ?
    O2D C16D . 1.320(4) ?
    N1A C7A . 1.293(4) ?
    N1A C8A . 1.476(4) ?
    N2A C10A . 1.287(4) ?
    N2A C9A . 1.475(4) ?
    N1B C7B . 1.287(4) ?
    N1B C8B . 1.484(4) ?
    N2B C10B . 1.282(4) ?
    N2B C9B . 1.487(4) ?
    N1C C7C . 1.287(4) ?
    N1C C8C . 1.475(4) ?
    N2C C10C . 1.291(4) ?
    N2C C9C . 1.478(4) ?
    N1D C7D . 1.287(4) ?
    N1D C8D . 1.481(4) ?
    N2D C10D . 1.278(4) ?
    N2D C9D . 1.474(4) ?
    N11S C1S . 1.478(4) ?
    N11S H11B . 0.9100 ?
    N11S H11C . 0.9100 ?
    N11S H11D . 0.9100 ?
    N22S C2S . 1.476(4) ?
    N22S H22A . 0.9100 ?
    N22S H22B . 0.9100 ?
    N22S H22C . 0.9100 ?
    C1A C2A . 1.402(4) ?
    C1A C6A . 1.412(4) ?
    C2A C3A . 1.374(5) ?
    C2A H2AA . 0.9500 ?
    C3A C4A . 1.385(5) ?
    C3A H3AA . 0.9500 ?
    C4A C5A . 1.354(5) ?
    C4A H4AA . 0.9500 ?
    C5A C6A . 1.412(5) ?
    C5A H5AA . 0.9500 ?
    C6A C7A . 1.428(5) ?
    C7A H7AA . 0.9500 ?
    C8A C9A . 1.496(5) ?
    C8A H8AA . 0.9900 ?
    C8A H8AB . 0.9900 ?
    C9A H9AA . 0.9900 ?
    C9A H9AB . 0.9900 ?
    C10A C11A . 1.428(4) ?
    C10A H10A . 0.9500 ?
    C11A C16A . 1.412(4) ?
    C11A C12A . 1.413(4) ?
    C12A C13A . 1.348(5) ?
    C12A H12A . 0.9500 ?
    C13A C14A . 1.388(5) ?
    C13A H13A . 0.9500 ?
    C14A C15A . 1.385(4) ?
    C14A H14A . 0.9500 ?
    C15A C16A . 1.392(4) ?
    C15A H15A . 0.9500 ?
    C1B C2B . 1.400(4) ?
    C1B C6B . 1.413(4) ?
    C2B C3B . 1.374(5) ?
    C2B H2BA . 0.9500 ?
    C3B C4B . 1.394(5) ?
    C3B H3BA . 0.9500 ?
    C4B C5B . 1.363(5) ?
    C4B H4BA . 0.9500 ?
    C5B C6B . 1.421(5) ?
    C5B H5BA . 0.9500 ?
    C6B C7B . 1.427(5) ?
    C7B H7BA . 0.9500 ?
    C8B C9B . 1.489(5) ?
    C8B H8BA . 0.9900 ?
    C8B H8BB . 0.9900 ?
    C9B H9BA . 0.9900 ?
    C9B H9BB . 0.9900 ?
    C10B C11B . 1.440(4) ?
    C10B H10B . 0.9500 ?
    C11B C12B . 1.404(5) ?
    C11B C16B . 1.409(4) ?
    C12B C13B . 1.369(5) ?
    C12B H12B . 0.9500 ?
    C13B C14B . 1.387(5) ?
    C13B H13B . 0.9500 ?
    C14B C15B . 1.376(5) ?
    C14B H14B . 0.9500 ?
    C15B C16B . 1.412(4) ?
    C15B H15B . 0.9500 ?
    C1C C2C . 1.408(4) ?
    C1C C6C . 1.420(4) ?
    C2C C3C . 1.365(5) ?
    C2C H2CA . 0.9500 ?
    C3C C4C . 1.406(5) ?
    C3C H3CA . 0.9500 ?
    C4C C5C . 1.358(5) ?
    C4C H4CA . 0.9500 ?
    C5C C6C . 1.405(4) ?
    C5C H5CA . 0.9500 ?
    C6C C7C . 1.425(4) ?
    C7C H7CA . 0.9500 ?
    C8C C9C . 1.500(5) ?
    C8C H8CA . 0.9900 ?
    C8C H8CB . 0.9900 ?
    C9C H9CA . 0.9900 ?
    C9C H9CB . 0.9900 ?
    C10C C11C . 1.430(4) ?
    C10C H10C . 0.9500 ?
    C11C C16C . 1.405(4) ?
    C11C C12C . 1.419(5) ?
    C12C C13C . 1.367(5) ?
    C12C H12C . 0.9500 ?
    C13C C14C . 1.378(5) ?
    C13C H13C . 0.9500 ?
    C14C C15C . 1.372(5) ?
    C14C H14C . 0.9500 ?
    C15C C16C . 1.412(4) ?
    C15C H15C . 0.9500 ?
    C1D C2D . 1.403(4) ?
    C1D C6D . 1.410(4) ?
    C2D C3D . 1.372(5) ?
    C2D H2DA . 0.9500 ?
    C3D C4D . 1.388(5) ?
    C3D H3DA . 0.9500 ?
    C4D C5D . 1.365(5) ?
    C4D H4DA . 0.9500 ?
    C5D C6D . 1.395(5) ?
    C5D H5DA . 0.9500 ?
    C6D C7D . 1.444(4) ?
    C7D H7DA . 0.9500 ?
    C8D C9D . 1.497(5) ?
    C8D H8DA . 0.9900 ?
    C8D H8DB . 0.9900 ?
    C9D H9DA . 0.9900 ?
    C9D H9DB . 0.9900 ?
    C10D C11D . 1.432(4) ?
    C10D H10D . 0.9500 ?
    C11D C12D . 1.411(5) ?
    C11D C16D . 1.416(4) ?
    C12D C13D . 1.367(5) ?
    C12D H12D . 0.9500 ?
    C13D C14D . 1.399(5) ?
    C13D H13D . 0.9500 ?
    C14D C15D . 1.381(5) ?
    C14D H14D . 0.9500 ?
    C15D C16D . 1.408(4) ?
    C15D H15D . 0.9500 ?
    C1S C1S 2_666 1.512(5) ?
    C1S H1SA . 0.9900 ?
    C1S H1SB . 0.9900 ?
    C2S C2S 2_757 1.497(5) ?
    C2S H2SA . 0.9900 ?
    C2S H2SB . 0.9900 ?
    O1SA C11S . 1.2720(10) ?
    O1SB C11S . 1.2699(10) ?
    C11S N1S . 1.335(5) ?
    C11S H11A . 0.9500 ?
    N1S C12S . 1.399(5) ?
    N1S C13S . 1.447(5) ?
    C12S H12E . 0.9800 ?
    C12S H12F . 0.9800 ?
    C12S H12G . 0.9800 ?
    C13S H13E . 0.9800 ?
    C13S H13F . 0.9800 ?
    C13S H13G . 0.9800 ?
loop_
    _geom_angle_atom_site_label_1
    _geom_angle_atom_site_label_2
    _geom_angle_atom_site_label_3
    _geom_angle_site_symmetry_1
    _geom_angle_site_symmetry_3
    _geom_angle
    _geom_angle_publ_flag
    O1A Ni1 N2A . . 176.03(9) ?
    O1A Ni1 N1A . . 95.23(10) ?
    N2A Ni1 N1A . . 85.89(12) ?
    O1A Ni1 O2A . . 84.32(8) ?
    N2A Ni1 O2A . . 94.83(10) ?
    N1A Ni1 O2A . . 176.02(9) ?
    O1A Ni1 Ni3 . 1_465 105.44(6) ?
    N2A Ni1 Ni3 . 1_465 70.59(7) ?
    N1A Ni1 Ni3 . 1_465 107.78(7) ?
    O2A Ni1 Ni3 . 1_465 76.13(5) ?
    N2B Ni2 O2B . . 94.75(10) ?
    N2B Ni2 N1B . . 86.87(12) ?
    O2B Ni2 N1B . . 178.38(11) ?
    N2B Ni2 O1B . . 178.41(10) ?
    O2B Ni2 O1B . . 83.90(9) ?
    N1B Ni2 O1B . . 94.49(11) ?
    N2B Ni2 Ni4 . . 75.14(8) ?
    O2B Ni2 Ni4 . . 80.61(6) ?
    N1B Ni2 Ni4 . . 99.72(8) ?
    O1B Ni2 Ni4 . . 105.42(7) ?
    N2C Ni3 O2C . . 95.11(10) ?
    N2C Ni3 N1C . . 86.16(11) ?
    O2C Ni3 N1C . . 176.24(9) ?
    N2C Ni3 O1C . . 176.42(9) ?
    O2C Ni3 O1C . . 83.96(9) ?
    N1C Ni3 O1C . . 94.99(10) ?
    O1D Ni4 N1D . . 95.37(10) ?
    O1D Ni4 N2D . . 178.16(10) ?
    N1D Ni4 N2D . . 86.17(11) ?
    O1D Ni4 O2D . . 83.91(9) ?
    N1D Ni4 O2D . . 178.02(10) ?
    N2D Ni4 O2D . . 94.58(10) ?
    O1D Ni4 Ni2 . . 83.51(7) ?
    N1D Ni4 Ni2 . . 74.24(8) ?
    N2D Ni4 Ni2 . . 97.88(8) ?
    O2D Ni4 Ni2 . . 103.84(7) ?
    O12 Cl1 O14 . . 113.8(2) ?
    O12 Cl1 O11 . . 112.2(2) ?
    O14 Cl1 O11 . . 109.2(2) ?
    O12 Cl1 O13 . . 108.4(3) ?
    O14 Cl1 O13 . . 105.7(2) ?
    O11 Cl1 O13 . . 107.1(2) ?
    O24 Cl2 O22 . . 112.7(2) ?
    O24 Cl2 O21 . . 113.1(2) ?
    O22 Cl2 O21 . . 109.3(2) ?
    O24 Cl2 O23 . . 107.0(3) ?
    O22 Cl2 O23 . . 106.3(3) ?
    O21 Cl2 O23 . . 108.2(2) ?
    C1A O1A Ni1 . . 126.6(2) ?
    C16A O2A Ni1 . . 127.90(18) ?
    C1B O1B Ni2 . . 127.18(18) ?
    C16B O2B Ni2 . . 127.14(17) ?
    C1C O1C Ni3 . . 127.25(19) ?
    C16C O2C Ni3 . . 126.25(19) ?
    C1D O1D Ni4 . . 126.93(17) ?
    C16D O2D Ni4 . . 126.05(17) ?
    C7A N1A C8A . . 119.3(3) ?
    C7A N1A Ni1 . . 126.7(2) ?
    C8A N1A Ni1 . . 114.0(2) ?
    C10A N2A C9A . . 119.1(3) ?
    C10A N2A Ni1 . . 126.9(2) ?
    C9A N2A Ni1 . . 113.7(2) ?
    C7B N1B C8B . . 119.3(3) ?
    C7B N1B Ni2 . . 127.4(2) ?
    C8B N1B Ni2 . . 113.3(2) ?
    C10B N2B C9B . . 119.9(3) ?
    C10B N2B Ni2 . . 126.9(2) ?
    C9B N2B Ni2 . . 113.2(2) ?
    C7C N1C C8C . . 119.0(3) ?
    C7C N1C Ni3 . . 126.9(2) ?
    C8C N1C Ni3 . . 113.9(2) ?
    C10C N2C C9C . . 118.7(3) ?
    C10C N2C Ni3 . . 126.8(2) ?
    C9C N2C Ni3 . . 114.4(2) ?
    C7D N1D C8D . . 118.6(3) ?
    C7D N1D Ni4 . . 127.1(2) ?
    C8D N1D Ni4 . . 114.1(2) ?
    C10D N2D C9D . . 119.6(3) ?
    C10D N2D Ni4 . . 127.1(2) ?
    C9D N2D Ni4 . . 113.3(2) ?
    C1S N11S H11B . . 109.5 ?
    C1S N11S H11C . . 109.5 ?
    H11B N11S H11C . . 109.5 ?
    C1S N11S H11D . . 109.5 ?
    H11B N11S H11D . . 109.5 ?
    H11C N11S H11D . . 109.5 ?
    C2S N22S H22A . . 109.5 ?
    C2S N22S H22B . . 109.5 ?
    H22A N22S H22B . . 109.5 ?
    C2S N22S H22C . . 109.5 ?
    H22A N22S H22C . . 109.5 ?
    H22B N22S H22C . . 109.5 ?
    O1A C1A C2A . . 118.2(3) ?
    O1A C1A C6A . . 123.7(3) ?
    C2A C1A C6A . . 118.1(3) ?
    C3A C2A C1A . . 120.4(3) ?
    C3A C2A H2AA . . 119.8 ?
    C1A C2A H2AA . . 119.8 ?
    C2A C3A C4A . . 121.7(4) ?
    C2A C3A H3AA . . 119.2 ?
    C4A C3A H3AA . . 119.2 ?
    C5A C4A C3A . . 119.0(3) ?
    C5A C4A H4AA . . 120.5 ?
    C3A C4A H4AA . . 120.5 ?
    C4A C5A C6A . . 121.5(4) ?
    C4A C5A H5AA . . 119.2 ?
    C6A C5A H5AA . . 119.2 ?
    C1A C6A C5A . . 119.3(3) ?
    C1A C6A C7A . . 121.8(3) ?
    C5A C6A C7A . . 118.8(3) ?
    N1A C7A C6A . . 124.9(3) ?
    N1A C7A H7AA . . 117.6 ?
    C6A C7A H7AA . . 117.6 ?
    N1A C8A C9A . . 106.9(3) ?
    N1A C8A H8AA . . 110.3 ?
    C9A C8A H8AA . . 110.3 ?
    N1A C8A H8AB . . 110.3 ?
    C9A C8A H8AB . . 110.3 ?
    H8AA C8A H8AB . . 108.6 ?
    N2A C9A C8A . . 106.4(2) ?
    N2A C9A H9AA . . 110.4 ?
    C8A C9A H9AA . . 110.4 ?
    N2A C9A H9AB . . 110.4 ?
    C8A C9A H9AB . . 110.4 ?
    H9AA C9A H9AB . . 108.6 ?
    N2A C10A C11A . . 125.4(3) ?
    N2A C10A H10A . . 117.3 ?
    C11A C10A H10A . . 117.3 ?
    C16A C11A C12A . . 118.4(3) ?
    C16A C11A C10A . . 122.5(3) ?
    C12A C11A C10A . . 119.1(3) ?
    C13A C12A C11A . . 122.0(3) ?
    C13A C12A H12A . . 119.0 ?
    C11A C12A H12A . . 119.0 ?
    C12A C13A C14A . . 119.9(3) ?
    C12A C13A H13A . . 120.1 ?
    C14A C13A H13A . . 120.1 ?
    C15A C14A C13A . . 119.9(3) ?
    C15A C14A H14A . . 120.0 ?
    C13A C14A H14A . . 120.0 ?
    C14A C15A C16A . . 121.2(3) ?
    C14A C15A H15A . . 119.4 ?
    C16A C15A H15A . . 119.4 ?
    O2A C16A C15A . . 118.9(3) ?
    O2A C16A C11A . . 122.4(3) ?
    C15A C16A C11A . . 118.6(3) ?
    O1B C1B C2B . . 118.3(3) ?
    O1B C1B C6B . . 123.3(3) ?
    C2B C1B C6B . . 118.4(3) ?
    C3B C2B C1B . . 121.7(3) ?
    C3B C2B H2BA . . 119.1 ?
    C1B C2B H2BA . . 119.1 ?
    C2B C3B C4B . . 120.4(4) ?
    C2B C3B H3BA . . 119.8 ?
    C4B C3B H3BA . . 119.8 ?
    C5B C4B C3B . . 119.2(4) ?
    C5B C4B H4BA . . 120.4 ?
    C3B C4B H4BA . . 120.4 ?
    C4B C5B C6B . . 121.9(3) ?
    C4B C5B H5BA . . 119.0 ?
    C6B C5B H5BA . . 119.0 ?
    C1B C6B C5B . . 118.4(3) ?
    C1B C6B C7B . . 122.2(3) ?
    C5B C6B C7B . . 119.4(3) ?
    N1B C7B C6B . . 124.5(3) ?
    N1B C7B H7BA . . 117.8 ?
    C6B C7B H7BA . . 117.8 ?
    N1B C8B C9B . . 107.7(3) ?
    N1B C8B H8BA . . 110.2 ?
    C9B C8B H8BA . . 110.2 ?
    N1B C8B H8BB . . 110.2 ?
    C9B C8B H8BB . . 110.2 ?
    H8BA C8B H8BB . . 108.5 ?
    N2B C9B C8B . . 107.0(3) ?
    N2B C9B H9BA . . 110.3 ?
    C8B C9B H9BA . . 110.3 ?
    N2B C9B H9BB . . 110.3 ?
    C8B C9B H9BB . . 110.3 ?
    H9BA C9B H9BB . . 108.6 ?
    N2B C10B C11B . . 124.5(3) ?
    N2B C10B H10B . . 117.8 ?
    C11B C10B H10B . . 117.8 ?
    C12B C11B C16B . . 119.2(3) ?
    C12B C11B C10B . . 119.4(3) ?
    C16B C11B C10B . . 121.3(3) ?
    C13B C12B C11B . . 122.0(3) ?
    C13B C12B H12B . . 119.0 ?
    C11B C12B H12B . . 119.0 ?
    C12B C13B C14B . . 118.5(3) ?
    C12B C13B H13B . . 120.7 ?
    C14B C13B H13B . . 120.7 ?
    C15B C14B C13B . . 121.7(3) ?
    C15B C14B H14B . . 119.2 ?
    C13B C14B H14B . . 119.2 ?
    C14B C15B C16B . . 120.3(3) ?
    C14B C15B H15B . . 119.8 ?
    C16B C15B H15B . . 119.8 ?
    O2B C16B C11B . . 123.8(3) ?
    O2B C16B C15B . . 118.0(3) ?
    C11B C16B C15B . . 118.2(3) ?
    O1C C1C C2C . . 118.8(3) ?
    O1C C1C C6C . . 123.4(3) ?
    C2C C1C C6C . . 117.8(3) ?
    C3C C2C C1C . . 121.7(3) ?
    C3C C2C H2CA . . 119.2 ?
    C1C C2C H2CA . . 119.2 ?
    C2C C3C C4C . . 120.4(3) ?
    C2C C3C H3CA . . 119.8 ?
    C4C C3C H3CA . . 119.8 ?
    C5C C4C C3C . . 119.1(3) ?
    C5C C4C H4CA . . 120.4 ?
    C3C C4C H4CA . . 120.4 ?
    C4C C5C C6C . . 122.1(3) ?
    C4C C5C H5CA . . 119.0 ?
    C6C C5C H5CA . . 119.0 ?
    C5C C6C C1C . . 119.0(3) ?
    C5C C6C C7C . . 119.0(3) ?
    C1C C6C C7C . . 121.9(3) ?
    N1C C7C C6C . . 125.3(3) ?
    N1C C7C H7CA . . 117.3 ?
    C6C C7C H7CA . . 117.3 ?
    N1C C8C C9C . . 107.3(2) ?
    N1C C8C H8CA . . 110.3 ?
    C9C C8C H8CA . . 110.3 ?
    N1C C8C H8CB . . 110.3 ?
    C9C C8C H8CB . . 110.3 ?
    H8CA C8C H8CB . . 108.5 ?
    N2C C9C C8C . . 107.2(3) ?
    N2C C9C H9CA . . 110.3 ?
    C8C C9C H9CA . . 110.3 ?
    N2C C9C H9CB . . 110.3 ?
    C8C C9C H9CB . . 110.3 ?
    H9CA C9C H9CB . . 108.5 ?
    N2C C10C C11C . . 124.8(3) ?
    N2C C10C H10C . . 117.6 ?
    C11C C10C H10C . . 117.6 ?
    C16C C11C C12C . . 119.7(3) ?
    C16C C11C C10C . . 121.7(3) ?
    C12C C11C C10C . . 118.4(3) ?
    C13C C12C C11C . . 120.5(3) ?
    C13C C12C H12C . . 119.7 ?
    C11C C12C H12C . . 119.7 ?
    C12C C13C C14C . . 119.7(3) ?
    C12C C13C H13C . . 120.2 ?
    C14C C13C H13C . . 120.2 ?
    C15C C14C C13C . . 121.5(3) ?
    C15C C14C H14C . . 119.3 ?
    C13C C14C H14C . . 119.3 ?
    C14C C15C C16C . . 120.5(3) ?
    C14C C15C H15C . . 119.7 ?
    C16C C15C H15C . . 119.7 ?
    O2C C16C C11C . . 123.8(3) ?
    O2C C16C C15C . . 118.3(3) ?
    C11C C16C C15C . . 118.0(3) ?
    O1D C1D C2D . . 118.1(3) ?
    O1D C1D C6D . . 124.7(3) ?
    C2D C1D C6D . . 117.2(3) ?
    C3D C2D C1D . . 121.3(3) ?
    C3D C2D H2DA . . 119.3 ?
    C1D C2D H2DA . . 119.3 ?
    C2D C3D C4D . . 120.9(3) ?
    C2D C3D H3DA . . 119.6 ?
    C4D C3D H3DA . . 119.6 ?
    C5D C4D C3D . . 119.0(3) ?
    C5D C4D H4DA . . 120.5 ?
    C3D C4D H4DA . . 120.5 ?
    C4D C5D C6D . . 121.4(3) ?
    C4D C5D H5DA . . 119.3 ?
    C6D C5D H5DA . . 119.3 ?
    C5D C6D C1D . . 120.1(3) ?
    C5D C6D C7D . . 118.6(3) ?
    C1D C6D C7D . . 121.2(3) ?
    N1D C7D C6D . . 124.5(3) ?
    N1D C7D H7DA . . 117.8 ?
    C6D C7D H7DA . . 117.8 ?
    N1D C8D C9D . . 106.2(2) ?
    N1D C8D H8DA . . 110.5 ?
    C9D C8D H8DA . . 110.5 ?
    N1D C8D H8DB . . 110.5 ?
    C9D C8D H8DB . . 110.5 ?
    H8DA C8D H8DB . . 108.7 ?
    N2D C9D C8D . . 107.6(2) ?
    N2D C9D H9DA . . 110.2 ?
    C8D C9D H9DA . . 110.2 ?
    N2D C9D H9DB . . 110.2 ?
    C8D C9D H9DB . . 110.2 ?
    H9DA C9D H9DB . . 108.5 ?
    N2D C10D C11D . . 124.8(3) ?
    N2D C10D H10D . . 117.6 ?
    C11D C10D H10D . . 117.6 ?
    C12D C11D C16D . . 119.2(3) ?
    C12D C11D C10D . . 119.1(3) ?
    C16D C11D C10D . . 121.7(3) ?
    C13D C12D C11D . . 121.4(3) ?
    C13D C12D H12D . . 119.3 ?
    C11D C12D H12D . . 119.3 ?
    C12D C13D C14D . . 119.7(3) ?
    C12D C13D H13D . . 120.1 ?
    C14D C13D H13D . . 120.1 ?
    C15D C14D C13D . . 120.2(3) ?
    C15D C14D H14D . . 119.9 ?
    C13D C14D H14D . . 119.9 ?
    C14D C15D C16D . . 121.2(3) ?
    C14D C15D H15D . . 119.4 ?
    C16D C15D H15D . . 119.4 ?
    O2D C16D C15D . . 118.2(3) ?
    O2D C16D C11D . . 123.5(3) ?
    C15D C16D C11D . . 118.3(3) ?
    N11S C1S C1S . 2_666 110.3(3) ?
    N11S C1S H1SA . . 109.6 ?
    C1S C1S H1SA 2_666 . 109.6 ?
    N11S C1S H1SB . . 109.6 ?
    C1S C1S H1SB 2_666 . 109.6 ?
    H1SA C1S H1SB . . 108.1 ?
    N22S C2S C2S . 2_757 110.8(3) ?
    N22S C2S H2SA . . 109.5 ?
    C2S C2S H2SA 2_757 . 109.5 ?
    N22S C2S H2SB . . 109.5 ?
    C2S C2S H2SB 2_757 . 109.5 ?
    H2SA C2S H2SB . . 108.1 ?
    O1SB C11S O1SA . . 30.0(3) ?
    O1SB C11S N1S . . 136.5(4) ?
    O1SA C11S N1S . . 106.9(5) ?
    O1SB C11S H11A . . 105.0 ?
    O1SA C11S H11A . . 134.6 ?
    N1S C11S H11A . . 118.4 ?
    C11S N1S C12S . . 120.3(4) ?
    C11S N1S C13S . . 120.3(3) ?
    C12S N1S C13S . . 119.3(4) ?
    N1S C12S H12E . . 109.5 ?
    N1S C12S H12F . . 109.5 ?
    H12E C12S H12F . . 109.5 ?
    N1S C12S H12G . . 109.5 ?
    H12E C12S H12G . . 109.5 ?
    H12F C12S H12G . . 109.5 ?
    N1S C13S H13E . . 109.5 ?
    N1S C13S H13F . . 109.5 ?
    H13E C13S H13F . . 109.5 ?
    N1S C13S H13G . . 109.5 ?
    H13E C13S H13G . . 109.5 ?
    H13F C13S H13G . . 109.5 ?
loop_
    _geom_torsion_atom_site_label_1
    _geom_torsion_atom_site_label_2
    _geom_torsion_atom_site_label_3
    _geom_torsion_atom_site_label_4
    _geom_torsion_site_symmetry_1
    _geom_torsion_site_symmetry_2
    _geom_torsion_site_symmetry_3
    _geom_torsion_site_symmetry_4
    _geom_torsion
    _geom_torsion_publ_flag
    N2B Ni2 Ni4 O1D . . . . -83.41(11) ?
    O2B Ni2 Ni4 O1D . . . . 179.08(9) ?
    N1B Ni2 Ni4 O1D . . . . 0.68(11) ?
    O1B Ni2 Ni4 O1D . . . . 98.13(9) ?
    N2B Ni2 Ni4 N1D . . . . 179.11(12) ?
    O2B Ni2 Ni4 N1D . . . . 81.61(10) ?
    N1B Ni2 Ni4 N1D . . . . -96.79(12) ?
    O1B Ni2 Ni4 N1D . . . . 0.66(10) ?
    N2B Ni2 Ni4 N2D . . . . 95.37(12) ?
    O2B Ni2 Ni4 N2D . . . . -2.13(10) ?
    N1B Ni2 Ni4 N2D . . . . 179.47(12) ?
    O1B Ni2 Ni4 N2D . . . . -83.08(10) ?
    N2B Ni2 Ni4 O2D . . . . -1.35(10) ?
    O2B Ni2 Ni4 O2D . . . . -98.85(9) ?
    N1B Ni2 Ni4 O2D . . . . 82.75(11) ?
    O1B Ni2 Ni4 O2D . . . . -179.80(8) ?
    N2A Ni1 O1A C1A . . . . 95.6(15) ?
    N1A Ni1 O1A C1A . . . . -10.7(2) ?
    O2A Ni1 O1A C1A . . . . 173.3(2) ?
    Ni3 Ni1 O1A C1A 1_465 . . . 99.4(2) ?
    O1A Ni1 O2A C16A . . . . -176.6(2) ?
    N2A Ni1 O2A C16A . . . . -0.5(2) ?
    N1A Ni1 O2A C16A . . . . 99.8(15) ?
    Ni3 Ni1 O2A C16A 1_465 . . . -69.09(18) ?
    N2B Ni2 O1B C1B . . . . 159(4) ?
    O2B Ni2 O1B C1B . . . . -169.1(2) ?
    N1B Ni2 O1B C1B . . . . 10.8(2) ?
    Ni4 Ni2 O1B C1B . . . . -90.6(2) ?
    N2B Ni2 O2B C16B . . . . 11.8(2) ?
    N1B Ni2 O2B C16B . . . .  -17E1(3)
                                      ?
    O1B Ni2 O2B C16B . . . . -167.3(2) ?
    Ni4 Ni2 O2B C16B . . . . 85.9(2) ?
    N2C Ni3 O1C C1C . . . . -107.1(16) ?
    O2C Ni3 O1C C1C . . . . 177.8(2) ?
    N1C Ni3 O1C C1C . . . . 1.5(2) ?
    N2C Ni3 O2C C16C . . . . 12.6(2) ?
    N1C Ni3 O2C C16C . . . . -97.0(16) ?
    O1C Ni3 O2C C16C . . . . -170.9(2) ?
    N1D Ni4 O1D C1D . . . . -2.4(3) ?
    N2D Ni4 O1D C1D . . . . 145(3) ?
    O2D Ni4 O1D C1D . . . . 179.5(2) ?
    Ni2 Ni4 O1D C1D . . . . -75.8(2) ?
    O1D Ni4 O2D C16D . . . . 164.4(2) ?
    N1D Ni4 O2D C16D . . . . 96(3) ?
    N2D Ni4 O2D C16D . . . . -16.7(2) ?
    Ni2 Ni4 O2D C16D . . . . 82.6(2) ?
    O1A Ni1 N1A C7A . . . . 3.5(2) ?
    N2A Ni1 N1A C7A . . . . -172.6(2) ?
    O2A Ni1 N1A C7A . . . . 86.8(15) ?
    Ni3 Ni1 N1A C7A 1_465 . . . -104.5(2) ?
    O1A Ni1 N1A C8A . . . . -174.27(18) ?
    N2A Ni1 N1A C8A . . . . 9.55(19) ?
    O2A Ni1 N1A C8A . . . . -91.0(15) ?
    Ni3 Ni1 N1A C8A 1_465 . . . 77.66(18) ?
    O1A Ni1 N2A C10A . . . . 80.2(15) ?
    N1A Ni1 N2A C10A . . . . -173.3(2) ?
    O2A Ni1 N2A C10A . . . . 2.8(2) ?
    Ni3 Ni1 N2A C10A 1_465 . . . 76.2(2) ?
    O1A Ni1 N2A C9A . . . . -92.8(15) ?
    N1A Ni1 N2A C9A . . . . 13.72(19) ?
    O2A Ni1 N2A C9A . . . . -170.21(19) ?
    Ni3 Ni1 N2A C9A 1_465 . . . -96.76(19) ?
    N2B Ni2 N1B C7B . . . . 173.8(3) ?
    O2B Ni2 N1B C7B . . . . -2(4) ?
    O1B Ni2 N1B C7B . . . . -7.1(3) ?
    Ni4 Ni2 N1B C7B . . . . 99.4(3) ?
    N2B Ni2 N1B C8B . . . . -8.1(2) ?
    O2B Ni2 N1B C8B . . . .  18E1(10)
                                     ?
    O1B Ni2 N1B C8B . . . . 171.1(2) ?
    Ni4 Ni2 N1B C8B . . . . -82.4(2) ?
    O2B Ni2 N2B C10B . . . . -12.9(3) ?
    N1B Ni2 N2B C10B . . . . 167.2(3) ?
    O1B Ni2 N2B C10B . . . . 19(4) ?
    Ni4 Ni2 N2B C10B . . . . -91.9(3) ?
    O2B Ni2 N2B C9B . . . . 166.0(2) ?
    N1B Ni2 N2B C9B . . . . -13.8(2) ?
    O1B Ni2 N2B C9B . . . . -162(4) ?
    Ni4 Ni2 N2B C9B . . . . 87.1(2) ?
    N2C Ni3 N1C C7C . . . . 173.7(2) ?
    O2C Ni3 N1C C7C . . . . -76.5(16) ?
    O1C Ni3 N1C C7C . . . . -2.9(2) ?
    N2C Ni3 N1C C8C . . . . -12.17(18) ?
    O2C Ni3 N1C C8C . . . . 97.7(16) ?
    O1C Ni3 N1C C8C . . . . 171.23(18) ?
    O2C Ni3 N2C C10C . . . . -3.1(2) ?
    N1C Ni3 N2C C10C . . . . 173.3(2) ?
    O1C Ni3 N2C C10C . . . . -77.8(17) ?
    O2C Ni3 N2C C9C . . . . 174.25(18) ?
    N1C Ni3 N2C C9C . . . . -9.30(18) ?
    O1C Ni3 N2C C9C . . . . 99.6(16) ?
    O1D Ni4 N1D C7D . . . . 5.0(3) ?
    N2D Ni4 N1D C7D . . . . -174.1(3) ?
    O2D Ni4 N1D C7D . . . . 74(3) ?
    Ni2 Ni4 N1D C7D . . . . 86.6(3) ?
    O1D Ni4 N1D C8D . . . . -169.6(2) ?
    N2D Ni4 N1D C8D . . . . 11.4(2) ?
    O2D Ni4 N1D C8D . . . . -101(3) ?
    Ni2 Ni4 N1D C8D . . . . -87.9(2) ?
    O1D Ni4 N2D C10D . . . . 44(4) ?
    N1D Ni4 N2D C10D . . . . -168.4(3) ?
    O2D Ni4 N2D C10D . . . . 9.7(3) ?
    Ni2 Ni4 N2D C10D . . . . -94.9(3) ?
    O1D Ni4 N2D C9D . . . . -136(3) ?
    N1D Ni4 N2D C9D . . . . 11.5(2) ?
    O2D Ni4 N2D C9D . . . . -170.3(2) ?
    Ni2 Ni4 N2D C9D . . . . 85.0(2) ?
    Ni1 O1A C1A C2A . . . . -166.28(19) ?
    Ni1 O1A C1A C6A . . . . 13.0(4) ?
    O1A C1A C2A C3A . . . . -178.4(2) ?
    C6A C1A C2A C3A . . . . 2.3(4) ?
    C1A C2A C3A C4A . . . . -1.2(4) ?
    C2A C3A C4A C5A . . . . 0.3(5) ?
    C3A C4A C5A C6A . . . . -0.5(5) ?
    O1A C1A C6A C5A . . . . 178.2(2) ?
    C2A C1A C6A C5A . . . . -2.5(4) ?
    O1A C1A C6A C7A . . . . -5.8(4) ?
    C2A C1A C6A C7A . . . . 173.5(2) ?
    C4A C5A C6A C1A . . . . 1.7(4) ?
    C4A C5A C6A C7A . . . . -174.4(3) ?
    C8A N1A C7A C6A . . . . 179.2(2) ?
    Ni1 N1A C7A C6A . . . . 1.5(4) ?
    C1A C6A C7A N1A . . . . -1.8(4) ?
    C5A C6A C7A N1A . . . . 174.2(3) ?
    C7A N1A C8A C9A . . . . 152.6(3) ?
    Ni1 N1A C8A C9A . . . . -29.5(3) ?
    C10A N2A C9A C8A . . . . 153.8(3) ?
    Ni1 N2A C9A C8A . . . . -32.6(3) ?
    N1A C8A C9A N2A . . . . 37.8(3) ?
    C9A N2A C10A C11A . . . . 170.7(2) ?
    Ni1 N2A C10A C11A . . . . -1.9(4) ?
    N2A C10A C11A C16A . . . . -2.0(4) ?
    N2A C10A C11A C12A . . . . -179.2(3) ?
    C16A C11A C12A C13A . . . . -0.8(4) ?
    C10A C11A C12A C13A . . . . 176.5(3) ?
    C11A C12A C13A C14A . . . . 0.1(5) ?
    C12A C13A C14A C15A . . . . -0.6(5) ?
    C13A C14A C15A C16A . . . . 1.9(4) ?
    Ni1 O2A C16A C15A . . . . 176.85(17) ?
    Ni1 O2A C16A C11A . . . . -2.8(3) ?
    C14A C15A C16A O2A . . . . 177.9(2) ?
    C14A C15A C16A C11A . . . . -2.5(4) ?
    C12A C11A C16A O2A . . . . -178.5(2) ?
    C10A C11A C16A O2A . . . . 4.4(4) ?
    C12A C11A C16A C15A . . . . 1.9(4) ?
    C10A C11A C16A C15A . . . . -175.3(2) ?
    Ni2 O1B C1B C2B . . . . 170.2(2) ?
    Ni2 O1B C1B C6B . . . . -9.0(4) ?
    O1B C1B C2B C3B . . . . -179.2(3) ?
    C6B C1B C2B C3B . . . . 0.0(5) ?
    C1B C2B C3B C4B . . . . 0.5(5) ?
    C2B C3B C4B C5B . . . . -1.7(5) ?
    C3B C4B C5B C6B . . . . 2.5(5) ?
    O1B C1B C6B C5B . . . . 179.9(3) ?
    C2B C1B C6B C5B . . . . 0.7(4) ?
    O1B C1B C6B C7B . . . . 0.3(5) ?
    C2B C1B C6B C7B . . . . -178.9(3) ?
    C4B C5B C6B C1B . . . . -2.0(5) ?
    C4B C5B C6B C7B . . . . 177.6(3) ?
    C8B N1B C7B C6B . . . . -176.6(3) ?
    Ni2 N1B C7B C6B . . . . 1.5(5) ?
    C1B C6B C7B N1B . . . . 3.6(5) ?
    C5B C6B C7B N1B . . . . -176.0(3) ?
    C7B N1B C8B C9B . . . . -154.3(3) ?
    Ni2 N1B C8B C9B . . . . 27.4(3) ?
    C10B N2B C9B C8B . . . . -149.2(3) ?
    Ni2 N2B C9B C8B . . . . 31.8(3) ?
    N1B C8B C9B N2B . . . . -36.3(4) ?
    C9B N2B C10B C11B . . . . -172.3(3) ?
    Ni2 N2B C10B C11B . . . . 6.6(5) ?
    N2B C10B C11B C12B . . . . -178.8(3) ?
    N2B C10B C11B C16B . . . . 5.3(5) ?
    C16B C11B C12B C13B . . . . 2.0(5) ?
    C10B C11B C12B C13B . . . . -173.9(3) ?
    C11B C12B C13B C14B . . . . -0.3(6) ?
    C12B C13B C14B C15B . . . . -0.5(6) ?
    C13B C14B C15B C16B . . . . -0.4(6) ?
    Ni2 O2B C16B C11B . . . . -4.3(4) ?
    Ni2 O2B C16B C15B . . . . 176.1(2) ?
    C12B C11B C16B O2B . . . . 177.7(3) ?
    C10B C11B C16B O2B . . . . -6.5(5) ?
    C12B C11B C16B C15B . . . . -2.8(4) ?
    C10B C11B C16B C15B . . . . 173.1(3) ?
    C14B C15B C16B O2B . . . . -178.4(3) ?
    C14B C15B C16B C11B . . . . 2.0(5) ?
    Ni3 O1C C1C C2C . . . . -177.59(18) ?
    Ni3 O1C C1C C6C . . . . 1.6(4) ?
    O1C C1C C2C C3C . . . . -179.8(3) ?
    C6C C1C C2C C3C . . . . 1.0(4) ?
    C1C C2C C3C C4C . . . . 0.1(5) ?
    C2C C3C C4C C5C . . . . -0.8(5) ?
    C3C C4C C5C C6C . . . . 0.3(4) ?
    C4C C5C C6C C1C . . . . 0.8(4) ?
    C4C C5C C6C C7C . . . . -175.9(3) ?
    O1C C1C C6C C5C . . . . 179.4(2) ?
    C2C C1C C6C C5C . . . . -1.4(4) ?
    O1C C1C C6C C7C . . . . -4.0(4) ?
    C2C C1C C6C C7C . . . . 175.2(2) ?
    C8C N1C C7C C6C . . . . -172.5(2) ?
    Ni3 N1C C7C C6C . . . . 1.4(4) ?
    C5C C6C C7C N1C . . . . 179.0(2) ?
    C1C C6C C7C N1C . . . . 2.5(4) ?
    C7C N1C C8C C9C . . . . -155.6(2) ?
    Ni3 N1C C8C C9C . . . . 29.7(3) ?
    C10C N2C C9C C8C . . . . -154.9(2) ?
    Ni3 N2C C9C C8C . . . . 27.5(3) ?
    N1C C8C C9C N2C . . . . -34.8(3) ?
    C9C N2C C10C C11C . . . . 179.4(2) ?
    Ni3 N2C C10C C11C . . . . -3.3(4) ?
    N2C C10C C11C C16C . . . . 2.9(4) ?
    N2C C10C C11C C12C . . . . -172.4(3) ?
    C16C C11C C12C C13C . . . . -2.4(4) ?
    C10C C11C C12C C13C . . . . 173.0(3) ?
    C11C C12C C13C C14C . . . . 0.2(5) ?
    C12C C13C C14C C15C . . . . 1.3(5) ?
    C13C C14C C15C C16C . . . . -0.6(5) ?
    Ni3 O2C C16C C11C . . . . -16.0(4) ?
    Ni3 O2C C16C C15C . . . . 163.4(2) ?
    C12C C11C C16C O2C . . . . -177.6(2) ?
    C10C C11C C16C O2C . . . . 7.2(4) ?
    C12C C11C C16C C15C . . . . 3.0(4) ?
    C10C C11C C16C C15C . . . . -172.2(3) ?
    C14C C15C C16C O2C . . . . 179.0(3) ?
    C14C C15C C16C C11C . . . . -1.6(4) ?
    Ni4 O1D C1D C2D . . . . 176.3(2) ?
    Ni4 O1D C1D C6D . . . . -2.1(4) ?
    O1D C1D C2D C3D . . . . 179.0(3) ?
    C6D C1D C2D C3D . . . . -2.5(5) ?
    C1D C2D C3D C4D . . . . 0.6(6) ?
    C2D C3D C4D C5D . . . . 1.2(6) ?
    C3D C4D C5D C6D . . . . -1.1(6) ?
    C4D C5D C6D C1D . . . . -0.9(5) ?
    C4D C5D C6D C7D . . . . 174.9(3) ?
    O1D C1D C6D C5D . . . . -179.0(3) ?
    C2D C1D C6D C5D . . . . 2.6(5) ?
    O1D C1D C6D C7D . . . . 5.4(5) ?
    C2D C1D C6D C7D . . . . -173.1(3) ?
    C8D N1D C7D C6D . . . . 171.2(3) ?
    Ni4 N1D C7D C6D . . . . -3.2(4) ?
    C5D C6D C7D N1D . . . . -178.3(3) ?
    C1D C6D C7D N1D . . . . -2.6(5) ?
    C7D N1D C8D C9D . . . . 154.6(3) ?
    Ni4 N1D C8D C9D . . . . -30.4(3) ?
    C10D N2D C9D C8D . . . . 149.1(3) ?
    Ni4 N2D C9D C8D . . . . -30.9(3) ?
    N1D C8D C9D N2D . . . . 37.4(4) ?
    C9D N2D C10D C11D . . . . 178.8(3) ?
    Ni4 N2D C10D C11D . . . . -1.2(5) ?
    N2D C10D C11D C12D . . . . 173.4(3) ?
    N2D C10D C11D C16D . . . . -4.9(5) ?
    C16D C11D C12D C13D . . . . 1.1(5) ?
    C10D C11D C12D C13D . . . . -177.2(3) ?
    C11D C12D C13D C14D . . . . -0.2(5) ?
    C12D C13D C14D C15D . . . . 0.2(5) ?
    C13D C14D C15D C16D . . . . -1.1(5) ?
    Ni4 O2D C16D C15D . . . . -163.5(2) ?
    Ni4 O2D C16D C11D . . . . 15.5(4) ?
    C14D C15D C16D O2D . . . . -179.0(3) ?
    C14D C15D C16D C11D . . . . 2.0(5) ?
    C12D C11D C16D O2D . . . . 179.1(3) ?
    C10D C11D C16D O2D . . . . -2.6(5) ?
    C12D C11D C16D C15D . . . . -1.9(4) ?
    C10D C11D C16D C15D . . . . 176.3(3) ?
    O1SB C11S N1S C12S . . . . 5.2(8) ?
    O1SA C11S N1S C12S . . . . -0.6(6) ?
    O1SB C11S N1S C13S . . . . -178.7(6) ?
    O1SA C11S N1S C13S . . . . 175.4(5) ?
loop_
    _geom_hbond_atom_site_label_D
    _geom_hbond_atom_site_label_H
    _geom_hbond_atom_site_label_A
    _geom_hbond_site_symmetry_A
    _geom_hbond_distance_DH
    _geom_hbond_distance_HA
    _geom_hbond_distance_DA
    _geom_hbond_angle_DHA
    N11S H11B O2A . 0.91 1.97 2.877(3) 172.8
    N11S H11B O1A . 0.91 2.45 2.949(3) 115.0
    N11S H11D O2D . 0.91 2.00 2.876(3) 161.6
    N11S H11D O1D . 0.91 2.48 3.132(3) 128.4
    N22S H22A O1B . 0.91 1.97 2.830(3) 156.8
    N22S H22A O2B . 0.91 2.34 2.884(3) 117.9
    N22S H22B O1C . 0.91 1.98 2.853(3) 160.4
    N22S H22B O2C . 0.91 2.45 3.118(3) 130.2
    N22S H22C O1SB . 0.91 1.91 2.706(5) 145.3
    N22S H22C O1SA . 0.91 1.90 2.778(6) 161.1
data_global
_journal_date_recd_electronic     2010-04-26
_journal_date_accepted     2010-05-11
_journal_name_full     'Acta Crystallographica, Section E'
_journal_year     2010
_journal_volume     66
_journal_issue      6
_journal_page_first     m654
_journal_page_last     m655
_journal_paper_category     QM
_journal_coeditor_code     SJ2787
_publ_contact_author_name     'Ray J. Butcher'
_publ_contact_author_address
;
Department of Chemistry
Howard University
525 College Street NW
Washington DC 20059
USA
;
_publ_contact_author_email     'rbutcher99@yahoo.com'
_publ_contact_author_fax     '202-806-5442'
_publ_contact_author_phone     '202-806-9892'
_publ_section_title
;
Ethylenediammonium
tetrakis({2,2'-[ethane-1,2-diylbis(nitrilomethylidyne)]diphenolato}nickel(II))
bis(perchlorate) dimethylformamide monosolvate
;
loop_
    _publ_author_name
    _publ_author_footnote
    _publ_author_address
    'Assey, Gervas'
;
?
;
;
Department of Chemistry
Howard University
525 College Street NW
Washington
DC 20059
USA
;
    'Gultneh, Yilma' .
;
Department of Chemistry
Howard University
525 College Street NW
Washington
DC 20059
USA
;
    'Butcher, Ray J.' .
;
Department of Chemistry
Howard University
525 College Street NW
Washington
DC 20059
USA
;
