# Supplementary material for: Ethyl­enediammonium tetra­kis({2,2′-[ethane-1,2-diylbis(nitrilo­methyl­idyne)]diphenolato}nickel(II)) bis­(perchlorate) dimethyl­formamide monosolvate
Source: Acta Crystallogr Sect E Struct Rep Online. 2010 May 15;66(Pt 6):m654–5. doi: 10.1107/S1600536810017162 (PMC2979541; doi:10.1107/S1600536810017162)
Supplement: Supplementary file 2 [file e-66-0m654-Isup2.hkl]

#
# h,k,l, Fc-squared, Fo-squared, sigma(Fo-squared) and status flag
#
data_I
_shelx_title ' ga08-6 in P-1                                      '
_shelx_refln_list_code   4
_shelx_F_calc_maximum    524.68
_exptl_crystal_F_000    1692.00
_reflns_d_resolution_high    0.7709
 
loop_
 _symmetry_equiv_pos_as_xyz
 x,y,z
 -x,-y,-z
 
_cell_length_a 15.02090
_cell_length_b  15.0492
_cell_length_c  18.2709
_cell_angle_alpha   85.990
_cell_angle_beta   86.506
_cell_angle_gamma   62.963
 
_shelx_F_squared_multiplier     1.000
 
loop_
 _refln_index_h
 _refln_index_k
 _refln_index_l
 _refln_F_squared_calc
 _refln_F_squared_meas
 _refln_F_squared_sigma
 _refln_observed_status
 _refln_sint/lambda
   3   0   0     1131.08      799.15     12.24 o   0.11217
   4   0   0      125.00      147.69     12.44 o   0.14957
   5   0   0     1234.78     1450.05     20.82 o   0.18696
   6   0   0     7045.84     7328.35     37.27 o   0.22435
   7   0   0       54.74       68.75     13.07 o   0.26174
   8   0   0     6459.69     6238.79     50.19 o   0.29913
   9   0   0        5.23        4.60     18.21 o   0.33652
  10   0   0      211.63      191.10     19.39 o   0.37391
  11   0   0      100.42       87.94     20.80 o   0.41130
  12   0   0     1798.54     1758.13     35.14 o   0.44870
 -13   0   0      504.37      493.68     35.03 o   0.48609
 -14   0   0       53.65       51.77     50.51 o   0.52348
 -15   0   0     1283.74     1144.93     69.00 o   0.56087
  16   0   0      146.34      119.15     51.99 o   0.59826
 -15   1   0       53.30       48.81     46.19 o   0.57872
 -14   1   0     1797.37     1749.81     72.68 o   0.54139
 -13   1   0       99.66      117.54     33.70 o   0.50408
 -12   1   0       64.41       27.13     30.23 o   0.46677
 -11   1   0        3.04        4.60     17.79 o   0.42949
 -10   1   0        1.71       12.69     17.08 o   0.39222
  -9   1   0      139.18      146.53     13.43 o   0.35498
  -8   1   0      657.95      546.89     14.86 o   0.31777
  -7   1   0     4554.95     4919.13     29.50 o   0.28061
  -6   1   0     1383.49     1402.05     17.14 o   0.24352
  -5   1   0     2831.44     3069.37     22.74 o   0.20655
  -4   1   0      435.86      249.11      7.91 o   0.16975
  -3   1   0       31.82       67.39     14.81 o   0.13329
   4   1   0       19.58       39.08     11.72 o   0.13679
   5   1   0     7394.83     7970.84     36.91 o   0.17330
   6   1   0      369.98      374.04     15.22 o   0.21012
   7   1   0     4161.16     4074.48     36.98 o   0.24711
   8   1   0      104.92      113.28     17.55 o   0.28420
   9   1   0     2978.51     2808.64     36.45 o   0.32136
  10   1   0       41.84       49.02     19.42 o   0.35857
  11   1   0        3.33       17.20     21.10 o   0.39582
  12   1   0      536.78      545.09     26.13 o   0.43309
  13   1   0     2826.63     2916.36     41.92 o   0.47038
 -14  -1   0       74.23       35.38     51.75 o   0.50768
 -15  -1   0      222.91      184.94     57.90 o   0.54500
 -16  -1   0      919.12      859.39     69.27 o   0.58233
 -15   2   0     1128.45     1021.16     58.07 o   0.59836
 -14   2   0        3.87       34.63     41.04 o   0.56122
 -13   2   0      121.13      171.40     32.24 o   0.52411
 -12   2   0       13.87       14.68     29.98 o   0.48705
 -11   2   0       17.13       13.98     28.43 o   0.45004
 -10   2   0      695.98      580.10      9.75 o   0.41310
  -9   2   0      546.43      484.47     11.38 o   0.37624
  -8   2   0      387.00      291.98      9.52 o   0.33951
  -7   2   0       14.05       10.86      5.79 o   0.30293
  -6   2   0     5542.18     4993.58     24.92 o   0.26658
  -5   2   0      269.12      336.43     18.73 o   0.23056
  -4   2   0      901.11      838.83     19.56 o   0.19507
  -3   2   0      614.24      478.63     14.28 o   0.16043
  -2   2   0    68154.04    72275.46    447.29 o   0.12737
   4   2   0     7161.71     7700.08     80.78 o   0.13358
   5   2   0      355.38      279.03     26.29 o   0.16704
   6   2   0     1432.77     1319.36     19.18 o   0.20188
   7   2   0      249.96      266.12     16.59 o   0.23749
   8   2   0     2203.08     1855.65     25.53 o   0.27359
   9   2   0        4.08        0.43     14.50 o   0.30999
  10   2   0     1632.76     1507.64     31.56 o   0.34660
  11   2   0      232.76      229.08     20.92 o   0.38336
  12   2   0      741.53      687.73     27.98 o   0.42023
  13   2   0       13.75       32.37     21.78 o   0.45719
  14   2   0      187.43      160.17     36.74 o   0.49421
 -15  -2   0       72.02       92.73     56.68 o   0.53128
 -16  -2   0        0.07        7.25     61.60 o   0.56840
 -14   3   0     2313.44     2327.54     66.93 o   0.58277
 -13   3   0        0.67       23.66     38.96 o   0.54597
 -12   3   0       56.02       66.18     30.99 o   0.50926
 -11   3   0       57.09       70.84     29.40 o   0.47265
 -10   3   0     2003.81     1912.93     44.91 o   0.43618
  -9   3   0     1933.33     2057.74     38.68 o   0.39987
  -8   3   0      262.78      262.24     21.67 o   0.36379
  -7   3   0        5.26        1.43     17.25 o   0.32799
  -6   3   0      231.84      145.03     16.86 o   0.29260
  -5   3   0     1292.51     1156.11     25.94 o   0.25777
  -4   3   0      317.64      206.63     14.05 o   0.22378
  -3   3   0      632.55      809.84     15.57 o   0.19105
  -2   3   0    49151.40    51327.01    132.30 o   0.16038
  -1   3   0    33875.57    37516.13    116.71 o   0.13318
   0   3   0     2668.29     2282.04     37.51 o   0.11203
  -3  -3   0    91655.34    92920.28    969.36 o   0.11733
   4   3   0       96.85      123.31     25.44 o   0.14059
   5   3   0     4772.40     5344.47     65.28 o   0.16899
   6   3   0      403.40      213.31     25.44 o   0.20037
   7   3   0      462.02      495.37     29.53 o   0.23353
   8   3   0      217.35      192.69     10.79 o   0.26780
   9   3   0      177.81      132.78     13.28 o   0.30282
  10   3   0       28.89       38.31     13.23 o   0.33834
  11   3   0     1666.35     1674.58     25.20 o   0.37422
  12   3   0        8.40        5.07     15.98 o   0.41038
  13   3   0      596.73      460.96     45.59 o   0.44674
  14   3   0      238.26      168.88     48.01 o   0.48325
  15   3   0      198.96      178.40     41.64 o   0.51990
 -16  -3   0      275.36      278.40     59.16 o   0.55664
 -17  -3   0      223.66      150.58     68.13 o   0.59346
 -13   4   0     1009.60     1280.36     52.61 o   0.56944
 -12   4   0       84.58       76.74     32.50 o   0.53316
 -11   4   0     1299.84     1325.44     40.35 o   0.49704
 -10   4   0       63.29       62.69     24.86 o   0.46113
  -9   4   0      679.07      633.76     27.46 o   0.42547
  -8   4   0      570.09      509.64     23.76 o   0.39014
  -7   4   0       66.61       23.96     18.01 o   0.35522
  -6   4   0      362.66      313.48     17.57 o   0.32087
  -5   4   0     1334.31     1267.02     22.27 o   0.28727
  -4   4   0     1976.70     1968.79     23.09 o   0.25473
  -3   4   0      652.83      782.59     15.56 o   0.22372
  -2   4   0    38521.59    37213.20    100.39 o   0.19496
  -1   4   0    17139.62    18354.10     42.84 o   0.16959
   0   4   0     1906.04     2129.78     17.21 o   0.14937
   1   4   0     2318.40     1751.91     13.59 o   0.13660
   2   4   0     9716.22    10159.57     47.46 o   0.13342
   3   4   0       82.15       97.93     21.35 o   0.14050
   4   4   0    11120.53    11042.67     74.27 o   0.15644
   5   4   0      575.68      559.26     19.38 o   0.17890
   6   4   0      772.71      682.34     31.18 o   0.20575
   7   4   0        8.79        2.89     27.03 o   0.23549
   8   4   0    12228.06    13110.42    106.74 o   0.26716
   9   4   0       78.58       80.28      8.34 o   0.30015
  10   4   0    12036.82    12477.01    115.42 o   0.33407
  11   4   0        0.31       18.97     39.43 o   0.36866
  12   4   0     2508.91     2636.96     68.55 o   0.40375
  13   4   0        1.63        3.73     43.54 o   0.43922
  14   4   0      607.18      649.36     55.39 o   0.47499
  15   4   0      303.29      265.03     51.27 o   0.51099
  16   4   0     1038.32      991.40     65.62 o   0.54717
 -17  -4   0       87.17       44.67     66.95 o   0.58351
 -13   5   0       63.13       79.09     55.45 o   0.59434
 -12   5   0     2035.04     2112.22     61.83 o   0.55854
 -11   5   0        3.25       19.98     29.49 o   0.52297
 -10   5   0      407.04      399.83     29.24 o   0.48767
  -9   5   0       93.33       76.03     23.69 o   0.45271
  -8   5   0     1043.69     1051.90     28.96 o   0.41816
  -7   5   0        5.62        2.93     17.65 o   0.38415
  -6   5   0       14.12       29.81     15.61 o   0.35083
  -5   5   0       73.28       83.42     15.49 o   0.31842
  -4   5   0     8124.30     8111.55     43.94 o   0.28721
  -3   5   0    11762.92    11764.54     46.42 o   0.25766
  -2   5   0     2906.97     2571.52     15.39 o   0.23040
  -1   5   0     3339.73     3897.85     24.33 o   0.20634
   0   5   0     1606.33     1445.88     17.45 o   0.18671
   1   5   0     2233.28     1894.52     14.40 o   0.17305
   2   5   0     5299.63     5617.66     25.88 o   0.16681
   3   5   0       33.16        9.43     15.16 o   0.16882
   4   5   0       39.49        0.00     23.39 o   0.17881
   5   5   0    13186.06    14064.79     72.87 o   0.19555
   6   5   0     1675.16     1592.21     24.01 o   0.21750
   7   5   0     3290.52     3456.35     40.11 o   0.24324
   8   5   0      322.13      314.78     15.18 o   0.27170
   9   5   0       48.25       42.31     10.88 o   0.30212
  10   5   0        0.03        2.89     39.74 o   0.33395
  11   5   0    13140.00    12828.97    124.85 o   0.36684
  12   5   0       44.58       19.67     44.74 o   0.40052
  13   5   0      770.92      789.55     56.14 o   0.43480
  14   5   0       30.53       36.51     47.65 o   0.46956
  15   5   0     1207.12     1139.34     65.15 o   0.50469
  16   5   0        2.65        0.00     55.39 o   0.54013
  17   5   0      119.34       86.20     55.39 o   0.57582
 -12   6   0      316.20      342.76     54.44 o   0.58520
 -11   6   0     3936.54     3896.86     64.18 o   0.55021
 -10   6   0       31.03       78.86     26.21 o   0.51555
  -9   6   0       73.90       63.33     22.77 o   0.48130
  -8   6   0       91.85       76.01     21.37 o   0.44755
  -7   6   0     1161.59     1156.62     27.21 o   0.41443
  -6   6   0     1119.25     1132.31     25.53 o   0.38210
  -5   6   0       78.00       63.88     20.66 o   0.35078
  -4   6   0     5306.50     5003.29     44.32 o   0.32075
  -3   6   0    27579.72    26890.66     58.39 o   0.29243
  -2   6   0     6108.91     5934.60     25.38 o   0.26636
  -1   6   0      334.46      380.23     12.69 o   0.24326
   0   6   0      949.13      925.19     22.35 o   0.22406
   1   6   0    23618.78    23515.70     48.34 o   0.20982
   2   6   0    13645.84    13944.42     47.70 o   0.20159
   3   6   0     6049.74     5993.92     36.58 o   0.20013
   4   6   0    17385.35    17455.50     96.90 o   0.20557
   5   6   0      107.62      124.58     26.64 o   0.21741
   6   6   0     7618.83     7261.00     77.20 o   0.23466
   7   6   0     1107.74     1434.78     28.22 o   0.25625
   8   6   0     1057.82     1220.83     25.70 o   0.28117
   9   6   0      332.12      293.07     17.57 o   0.30862
  10   6   0      637.69      605.13     18.48 o   0.33799
  11   6   0       11.59       25.45     40.19 o   0.36881
  12   6   0     1443.97     1252.71     57.01 o   0.40075
  13   6   0        0.11        6.26     45.59 o   0.43356
  14   6   0      162.73      111.27     50.51 o   0.46706
  15   6   0        2.12       28.15     54.07 o   0.50111
  16   6   0      687.68      729.00     63.66 o   0.53561
  17   6   0       18.57       32.77     59.58 o   0.57047
 -11   7   0      560.94      480.35     67.32 o   0.57857
 -10   7   0     3697.86     3778.43     61.31 o   0.54456
  -9   7   0       34.13       40.52     30.18 o   0.51102
  -8   7   0       86.37      114.18     27.94 o   0.47805
  -7   7   0      463.78      387.44     28.55 o   0.44578
  -6   7   0      213.39      198.34     24.98 o   0.41437
  -5   7   0      603.38      511.39     23.28 o   0.38404
  -4   7   0      278.12      258.07     10.02 o   0.35505
  -3   7   0      557.16      498.04     12.68 o   0.32777
  -2   7   0     1484.89     1569.71     14.28 o   0.30266
  -1   7   0        6.50       11.64     12.09 o   0.28030
   0   7   0    10890.26    10811.09     57.45 o   0.26140
   1   7   0      950.19     1171.09     12.83 o   0.24675
   2   7   0    22245.16    24020.73     65.32 o   0.23715
   3   7   0     4047.70     3907.71     26.34 o   0.23322
   4   7   0      704.99      735.95     32.52 o   0.23524
   5   7   0    11284.98    10583.90     91.47 o   0.24306
   6   7   0      540.51      692.13     31.57 o   0.25616
   7   7   0     1278.39      877.04     36.72 o   0.27378
   8   7   0      670.58      645.67     42.26 o   0.29510
   9   7   0      188.61      176.92     21.69 o   0.31939
  10   7   0      691.05      635.83     24.84 o   0.34603
  11   7   0      403.73      388.19     18.41 o   0.37450
  12   7   0        7.56        0.00     46.92 o   0.40444
  13   7   0     2211.60     2476.78     77.52 o   0.43552
  14   7   0        1.16        1.27     49.70 o   0.46754
  15   7   0        2.25       17.31     53.04 o   0.50029
  16   7   0       29.42       55.07     56.14 o   0.53366
  17   7   0      512.46      629.24     70.62 o   0.56753
 -10   8   0      246.06      226.02     58.11 o   0.57454
  -9   8   0     1972.52     2180.37     65.11 o   0.54169
  -8   8   0        2.52        6.21     39.91 o   0.50947
  -7   8   0      403.29      333.04     29.09 o   0.47800
  -6   8   0      316.49      276.55     27.51 o   0.44744
  -5   8   0     4211.41     4039.16     44.41 o   0.41799
  -4   8   0      197.38      147.90      7.39 o   0.38991
  -3   8   0     1322.55     1303.91     14.41 o   0.36351
  -2   8   0     2104.95     1947.51     26.77 o   0.33919
  -1   8   0       16.20        7.28     13.61 o   0.31741
   0   8   0     1011.92     1042.08     26.70 o   0.29874
   1   8   0     6921.60     7444.18     57.04 o   0.28380
   2   8   0      648.51      509.37     12.01 o   0.27319
   3   8   0    17003.23    15613.32     53.93 o   0.26743
   4   8   0       11.47        2.89     16.16 o   0.26684
   5   8   0    10684.61    10898.09     95.65 o   0.27145
   6   8   0      307.33      218.82     33.61 o   0.28099
   7   8   0      938.57     1029.46     40.90 o   0.29501
   8   8   0       10.45       15.53     33.97 o   0.31289
   9   8   0     4428.43     4578.20     79.48 o   0.33401
  10   8   0      375.57      324.56     43.82 o   0.35780
  11   8   0      629.34      626.77     27.22 o   0.38377
  12   8   0     1061.17      937.22     59.05 o   0.41150
  13   8   0       46.71       48.38     52.92 o   0.44066
  14   8   0     3457.69     3545.91     87.65 o   0.47098
  15   8   0       62.72       67.27     49.95 o   0.50226
  16   8   0       43.81       49.27     52.92 o   0.53433
  17   8   0        0.02       46.77     60.15 o   0.56704
  -9   9   0      107.60       88.93     58.74 o   0.57315
  -8   9   0      524.53      642.25     52.62 o   0.54163
  -7   9   0       91.13       77.82     42.86 o   0.51091
  -6   9   0      228.50      199.44     40.32 o   0.48113
  -5   9   0       35.50       63.97     37.75 o   0.45248
  -4   9   0     6686.45     6631.81     79.25 o   0.42519
  -3   9   0       38.21       37.01     18.67 o   0.39955
  -2   9   0      572.00      542.49     20.09 o   0.37587
  -1   9   0     1182.85     1182.87     20.84 o   0.35457
   0   9   0     2080.70     2268.64     30.29 o   0.33609
   1   9   0     1725.66     1822.13     33.32 o   0.32091
   2   9   0     7603.47     7613.32     36.81 o   0.30954
   3   9   0      109.62      137.13     14.68 o   0.30239
   4   9   0     7798.73     8069.12     67.89 o   0.29976
   5   9   0     1726.97     1750.39     49.07 o   0.30178
   6   9   0     3886.31     4149.86     60.21 o   0.30836
   7   9   0     4621.93     4539.62     67.77 o   0.31921
   8   9   0      180.13      180.98     34.50 o   0.33392
   9   9   0      264.62      202.59     42.98 o   0.35200
  10   9   0     2733.58     2877.79     71.40 o   0.37296
  11   9   0     1153.06     1152.41     58.11 o   0.39635
  12   9   0      571.71      539.13     53.80 o   0.42176
  13   9   0      353.01      300.65     57.90 o   0.44885
  14   9   0      155.71      139.77     58.11 o   0.47734
  15   9   0      713.78      738.72     63.66 o   0.50698
  16   9   0       45.54       71.54     59.95 o   0.53759
  17   9   0       32.85       21.17     63.14 o   0.56901
  -8  10   0      169.97      128.52     56.84 o   0.57443
  -7  10   0     1785.42     1755.20     61.14 o   0.54439
  -6  10   0      134.11      113.28     39.91 o   0.51532
  -5  10   0     1300.75     1068.70     47.89 o   0.48739
  -4  10   0       14.09       25.63     37.18 o   0.46080
  -3  10   0     2282.03     2202.93     36.78 o   0.43580
  -2  10   0      416.31      358.73     23.18 o   0.41268
  -1  10   0       34.47       27.91     21.56 o   0.39176
   0  10   0      237.49      218.89     23.54 o   0.37343
   1  10   0      166.80      123.56     28.60 o   0.35808
   2  10   0       34.55       22.27      8.40 o   0.34610
   3  10   0     5168.28     4827.94     32.75 o   0.33785
   4  10   0       64.76       66.36     16.21 o   0.33362
   5  10   0     2608.33     2674.40     43.87 o   0.33355
   6  10   0     2848.84     2770.93     57.10 o   0.33765
   7  10   0      457.49      415.10     39.44 o   0.34576
   8  10   0    10435.72    10904.86    117.01 o   0.35762
   9  10   0        1.87       12.00     41.54 o   0.37287
  10  10   0     2179.50     2270.50     65.28 o   0.39111
  11  10   0     3721.75     4083.22     90.35 o   0.41194
  12  10   0        7.62       22.13     55.41 o   0.43500
  13  10   0      655.48      546.36     64.24 o   0.45994
  14  10   0      127.39      106.29     51.99 o   0.48648
  15  10   0       36.92        1.30     61.99 o   0.51437
  16  10   0      551.54      558.13     66.09 o   0.54341
  17  10   0       65.69      138.91     64.24 o   0.57341
  -7  11   0      113.37       56.51     53.29 o   0.57835
  -6  11   0     1065.34     1028.46     53.91 o   0.54993
  -5  11   0       73.12       81.06     38.12 o   0.52264
  -4  11   0      207.42      193.07     39.91 o   0.49666
  -3  11   0      272.86      306.88     40.52 o   0.47222
  -2  11   0       67.18       91.54     22.73 o   0.44957
  -1  11   0       15.86       23.68     23.99 o   0.42898
   0  11   0      789.49      810.14     27.46 o   0.41077
   1  11   0       32.11       19.03     35.31 o   0.39527
   2  11   0       89.32       65.36     33.90 o   0.38281
   3  11   0      545.59      538.06     18.39 o   0.37368
   4  11   0     2394.79     2148.92     39.18 o   0.36815
   5  11   0     1081.31     1017.02     29.23 o   0.36637
   6  11   0     4492.02     4564.08    124.06 o   0.36839
   7  11   0      209.43      209.04     41.50 o   0.37416
   8  11   0      484.08      401.08     40.90 o   0.38350
   9  11   0      626.78      492.85     42.69 o   0.39617
  10  11   0        0.68       10.13     45.06 o   0.41185
  11  11   0      590.64      601.30     60.29 o   0.43022
  12  11   0     5613.34     5678.69    105.55 o   0.45095
  13  11   0      265.83      188.13     60.29 o   0.47372
  14  11   0      280.84      209.85     63.66 o   0.49827
  15  11   0       30.89       31.53     59.53 o   0.52433
  16  11   0       23.40        0.00     65.28 o   0.55170
  17  11   0      687.23      632.31     71.31 o   0.58019
  -6  12   0      751.12      800.97     64.41 o   0.58487
  -5  12   0      476.59      529.80     54.96 o   0.55816
  -4  12   0        1.80       41.71     46.74 o   0.53273
  -3  12   0      170.15      176.24     38.55 o   0.50878
  -2  12   0      214.78      212.56     26.80 o   0.48653
  -1  12   0      378.89      338.43     28.56 o   0.46622
   0  12   0        0.71        9.80     23.08 o   0.44812
   1  12   0     1739.97     1737.47     50.29 o   0.43249
   2  12   0       37.98       41.65     43.64 o   0.41963
   3  12   0      433.07      336.37     16.75 o   0.40979
   4  12   0      107.31       77.12     16.51 o   0.40318
   5  12   0     3000.30     2839.20     41.98 o   0.39998
   6  12   0       36.74       31.74     69.24 o   0.40026
   7  12   0     8172.71     8565.58    170.22 o   0.40401
   8  12   0        1.26        0.94     37.89 o   0.41115
   9  12   0     5450.56     5733.12     94.97 o   0.42149
  10  12   0      223.45      213.34     51.76 o   0.43481
  11  12   0      447.59      469.59     52.66 o   0.45085
  12  12   0      297.07      320.85     59.58 o   0.46933
  13  12   0     1839.86     1916.79     78.52 o   0.48997
  14  12   0       10.93       16.40     54.97 o   0.51250
  15  12   0       30.80       39.14     63.14 o   0.53670
  16  12   0       72.76       80.09     62.32 o   0.56235
  17  12   0       46.90       53.10     65.18 o   0.58925
  -5  13   0        7.99        0.00     92.32 o   0.59390
  -4  13   0      155.87      141.37     92.32 o   0.56896
  -3  13   0      336.38      386.04     48.93 o   0.54544
  -2  13   0      305.83      340.36     41.50 o   0.52355
  -1  13   0        1.53       10.01     28.01 o   0.50347
   0  13   0       27.56        3.69     42.31 o   0.48546
   1  13   0      438.96      317.35     47.50 o   0.46973
   2  13   0      265.78      213.01     43.54 o   0.45654
   3  13   0       27.00       68.32     48.47 o   0.44609
   4  13   0      361.28      429.87     72.13 o   0.43860
   5  13   0       71.28       31.74     69.24 o   0.43420
   6  13   0     3226.76     3286.02    124.06 o   0.43300
   7  13   0      190.78      219.26     86.55 o   0.43503
   8  13   0      182.21      150.02     80.78 o   0.44023
   9  13   0      653.33      649.03     49.63 o   0.44850
  10  13   0     3456.40     3432.39     78.04 o   0.45967
  11  13   0     1477.09     1585.12     74.17 o   0.47354
  12  13   0      261.47      263.32     55.45 o   0.48987
  13  13   0        0.16       10.56     53.80 o   0.50844
  14  13   0      344.60      360.50     64.42 o   0.52900
  15  13   0       42.01       10.48     66.09 o   0.55133
  16  13   0       93.46       76.77     64.24 o   0.57523
  -3  14   0      223.75      294.27    103.86 o   0.58219
  -2  14   0      319.64      320.24     98.09 o   0.56060
  -1  14   0      243.86      225.03     92.32 o   0.54074
   0  14   0      121.49       85.00     44.91 o   0.52280
   1  14   0       30.87       54.26     45.85 o   0.50699
   2  14   0        1.33        2.89     45.06 o   0.49351
   3  14   0      106.07       71.99     46.79 o   0.48256
   4  14   0      131.38      135.60     69.24 o   0.47431
   5  14   0     1136.98     1156.89     92.32 o   0.46890
   6  14   0      339.00      372.17     72.13 o   0.46644
   7  14   0     9044.47     9309.92    184.64 o   0.46697
   8  14   0      676.96      626.05     98.09 o   0.47048
   9  14   0       13.67       43.28     72.13 o   0.47690
  10  14   0       54.22       31.74     51.11 o   0.48613
  11  14   0      402.98      395.33     59.76 o   0.49799
  12  14   0      210.64      210.49     55.39 o   0.51232
  13  14   0       77.33       80.81     56.57 o   0.52891
  14  14   0        6.89       18.91     62.36 o   0.54755
  15  14   0      698.95      756.99     74.86 o   0.56805
  16  14   0       68.96       99.78     72.09 o   0.59020
  -2  15   0        2.93        2.89    103.86 o   0.59770
  -1  15   0      518.41      461.60     98.09 o   0.57802
   0  15   0      193.00      173.10     80.78 o   0.56014
   1  15   0        9.55       53.08     48.47 o   0.54426
   2  15   0       97.20      111.72     49.63 o   0.53053
   3  15   0        3.03        3.92     52.30 o   0.51915
   4  15   0      445.37      410.95     61.00 o   0.51025
   5  15   0      198.47      190.41     80.78 o   0.50398
   6  15   0      384.40      366.40     92.32 o   0.50043
   7  15   0        0.34        2.89     75.01 o   0.49966
   8  15   0     6049.69     6589.35    173.10 o   0.50168
   9  15   0      380.74      438.52     89.44 o   0.50647
  10  15   0      266.18      334.66    106.75 o   0.51394
  11  15   0       37.65       98.09     95.21 o   0.52397
  12  15   0        9.63       44.07     53.88 o   0.53643
  13  15   0        0.25       34.62     60.72 o   0.55115
  14  15   0      685.54      665.55     67.77 o   0.56795
  15  15   0       79.81       54.74     69.85 o   0.58666
   0  16   0      183.44      155.79    106.75 o   0.59749
   1  16   0      259.94      207.72     86.55 o   0.58153
   2  16   0      126.93      116.96     55.45 o   0.56760
   3  16   0       16.20        0.00     57.10 o   0.55584
   4  16   0      206.58      197.19     58.11 o   0.54638
   5  16   0      839.25      842.15     70.62 o   0.53936
   6  16   0      391.51      262.54     86.55 o   0.53486
   7  16   0      527.68      406.79     89.44 o   0.53296
   8  16   0        5.82        0.00     86.55 o   0.53368
   9  16   0     2858.39     2905.20    138.48 o   0.53700
  10  16   0        9.02        0.00     98.09 o   0.54289
  11  16   0      548.32      577.00    100.98 o   0.55126
  12  16   0       80.27       98.09    106.75 o   0.56199
  13  16   0       45.74       92.32     98.09 o   0.57496
  14  16   0       10.13       52.32     60.21 o   0.59002
   3  17   0       27.37       57.15     58.69 o   0.59261
   4  17   0        0.36       15.50     60.81 o   0.58267
   5  17   0      710.17      785.87     70.36 o   0.57499
   6  17   0      431.25      389.48     95.21 o   0.56967
   7  17   0      375.94      349.09    103.86 o   0.56677
   8  17   0     1959.53     1924.30    121.17 o   0.56633
   9  17   0      160.91      204.84     95.21 o   0.56835
  10  17   0     1957.29     2065.66    141.37 o   0.57282
  11  17   0        8.80        0.00    109.63 o   0.57966
  12  17   0      334.62      320.24    121.17 o   0.58881
  12  17  -1       53.76       72.13    106.75 o   0.59153
  11  17  -1       69.97      184.64    115.40 o   0.58237
  10  17  -1      116.89        0.00     98.09 o   0.57550
   9  17  -1      144.56      138.48     92.32 o   0.57100
   8  17  -1      217.86      248.11     98.09 o   0.56892
   7  17  -1        1.92        8.48     68.32 o   0.56930
   6  17  -1      143.65      222.15     67.32 o   0.57213
   5  17  -1      712.86      639.32     72.78 o   0.57737
   4  17  -1       16.43        1.81     61.68 o   0.58496
   3  17  -1      120.13      150.12     60.29 o   0.59481
  14  16  -1      374.20      375.05    103.86 o   0.59277
  13  16  -1      321.66      340.43    115.40 o   0.57772
  12  16  -1     1549.16     1820.44    141.37 o   0.56476
  11  16  -1      169.08       46.16     92.32 o   0.55402
  10  16  -1        8.21       28.85    100.98 o   0.54563
   9  16  -1       13.88        0.00     83.67 o   0.53971
   8  16  -1      180.05      147.14     83.67 o   0.53634
   7  16  -1        5.18        0.00     92.32 o   0.53557
   6  16  -1       23.34       12.98     57.12 o   0.53740
   5  16  -1      506.90      499.93     62.20 o   0.54181
   4  16  -1        4.84        0.00     59.58 o   0.54874
   3  16  -1      229.29      265.85     56.68 o   0.55809
   2  16  -1      356.67      421.21     62.92 o   0.56975
   1  16  -1       25.10       11.54     98.09 o   0.58358
 -15 -15   1        3.65       24.70     69.24 o   0.58940
 -14 -15   1      150.91       97.56     64.41 o   0.57073
  13  15  -1     1566.98     1748.31    141.37 o   0.55395
  12  15  -1      144.77      308.70    103.86 o   0.53924
  11  15  -1     1597.80     1670.42    129.83 o   0.52678
  10  15  -1      203.94      251.00    103.86 o   0.51674
   9  15  -1       98.43        2.89     92.32 o   0.50924
   8  15  -1      372.31      288.50     86.55 o   0.50442
   7  15  -1       68.23      100.98     86.55 o   0.50234
   6  15  -1      236.68      233.69     77.90 o   0.50304
   5  15  -1      743.12      715.48     83.67 o   0.50650
   4  15  -1      132.98       48.25     54.97 o   0.51268
   3  15  -1       16.27        0.00     50.51 o   0.52147
   2  15  -1       62.27       20.17     50.65 o   0.53274
   1  15  -1      972.44     1044.53     66.18 o   0.54635
   0  15  -1      119.21      103.86     92.32 o   0.56212
  -1  15  -1      916.03      729.91     98.09 o   0.57987
 -16 -14   1        4.72       64.68     74.74 o   0.59290
 -15 -14   1      269.97      365.93     70.43 o   0.57079
 -14 -14   1      138.58      224.96     66.95 o   0.55034
 -13 -14   1      214.07      260.27     63.76 o   0.53173
 -12 -14   1     1495.88     1539.74     69.00 o   0.51517
  11  14  -1        3.68       28.85     80.78 o   0.50085
  10  14  -1     1260.17     1159.77    103.86 o   0.48899
   9  14  -1      178.98      141.37     92.32 o   0.47975
   8  14  -1      119.43      124.06     86.55 o   0.47329
   7  14  -1       15.00       25.97     83.67 o   0.46973
   6  14  -1      276.42      328.89     77.90 o   0.46913
   5  14  -1      776.97      640.47     86.55 o   0.47151
   4  14  -1      396.95      307.69     53.34 o   0.47681
   3  14  -1       16.81       30.79     50.57 o   0.48495
   2  14  -1      204.34      178.87     51.76 o   0.49579
   1  14  -1       30.37       38.53     48.49 o   0.50914
   0  14  -1     1336.21     1215.79     60.72 o   0.52482
  -1  14  -1      113.68       75.01     92.32 o   0.54263
  -2  14  -1      394.71      467.37    106.75 o   0.56237
  -3  14  -1      854.74      998.21    118.29 o   0.58384
 -16 -13   1       39.93       46.16     67.32 o   0.57792
 -15 -13   1        0.27       21.23     64.04 o   0.55407
 -14 -13   1      226.10      232.05     56.68 o   0.53179
 -13 -13   1      388.01      358.26     61.68 o   0.51128
 -12 -13   1       15.54        2.89     51.99 o   0.49275
 -11 -13   1     2235.40     2453.21     85.25 o   0.47644
 -10 -13   1      978.45      822.45     64.41 o   0.46259
   9  13  -1      247.28      164.45     72.13 o   0.45142
   8  13  -1      360.44      285.62     89.44 o   0.44313
   7  13  -1      714.76      643.36     86.55 o   0.43788
   6  13  -1      276.51      297.16     77.90 o   0.43579
   5  13  -1      131.33      187.53     72.13 o   0.43691
   4  13  -1       82.94       92.32     63.47 o   0.44120
   3  13  -1      277.30      273.61     40.92 o   0.44857
   2  13  -1        4.79       28.94     44.83 o   0.45889
   1  13  -1      169.71      128.00     42.98 o   0.47195
   0  13  -1      174.80      157.62     42.14 o   0.48753
   1 -13   1     1955.69     1962.66     46.36 o   0.50541
   2 -13   1       53.79       46.70     40.73 o   0.52534
   3 -13   1      618.94      656.85     51.95 o   0.54711
   4 -13   1      801.09      952.81     61.37 o   0.57049
  -5  13  -1      888.52      879.93    103.86 o   0.59531
 -17 -12   1        9.49       14.80     62.20 o   0.59185
 -16 -12   1      171.78      187.54     69.30 o   0.56501
 -15 -12   1      515.47      649.78     73.10 o   0.53943
 -14 -12   1      282.56      227.05     61.60 o   0.51529
 -13 -12   1     1191.75     1186.88     72.68 o   0.49281
 -12 -12   1      185.36      217.43     51.99 o   0.47223
 -11 -12   1       13.18        1.92     51.76 o   0.45380
 -10 -12   1     1176.95     1094.82     63.76 o   0.43779
  -9 -12   1     2922.35     2970.69     79.02 o   0.42448
   8  12  -1      552.45      660.67     77.90 o   0.41413
   7  12  -1      159.63      178.87     77.90 o   0.40696
   6  12  -1       65.10       86.55     69.24 o   0.40315
   5  12  -1      253.63      213.49     72.13 o   0.40279
   4  12  -1     1020.31      885.70     75.01 o   0.40589
   3  12  -1       38.76       25.48     39.74 o   0.41237
   2  12  -1     1340.68     1176.90     58.92 o   0.42207
   1  12  -1       19.85       22.74     39.43 o   0.43479
   0 -12   1       87.49       88.22     27.27 o   0.45026
   1 -12   1      401.54      380.49     30.67 o   0.46820
   2 -12   1     2702.04     2838.48     50.06 o   0.48836
   3 -12   1      551.28      462.07     49.35 o   0.51047
   4 -12   1      376.50      431.86     52.81 o   0.53428
   5 -12   1     1673.81     1572.09     70.43 o   0.55957
   6 -12   1     1377.47     1229.87     69.85 o   0.58617
 -17 -11   1      157.11      209.34     68.13 o   0.58274
 -16 -11   1      247.69      152.14     67.77 o   0.55432
 -15 -11   1       36.74       28.39     50.88 o   0.52703
 -14 -11   1      817.80      814.68     64.90 o   0.50103
 -13 -11   1      202.36      151.86     51.18 o   0.47656
 -12 -11   1     4399.30     4608.24    100.96 o   0.45386
 -11 -11   1      153.51      150.01     54.75 o   0.43319
 -10 -11   1      355.19      305.86     44.33 o   0.41487
  -9 -11   1     2638.72     2743.94     63.66 o   0.39922
  -8 -11   1       45.46       42.40     41.05 o   0.38657
   7  11  -1     4489.90     4491.96    124.06 o   0.37721
   6  11  -1       30.95       83.67     54.82 o   0.37140
   5  11  -1       65.43       60.59     63.47 o   0.36930
   4  11  -1       65.98       72.13     60.59 o   0.37098
   3  11  -1      297.84      232.23     21.09 o   0.37639
   2  11  -1      451.29      416.57     16.01 o   0.38536
   1  11  -1     2449.39     2339.83     63.76 o   0.39766
   0 -11   1      511.49      529.64     31.71 o   0.41299
   1 -11   1       15.82       11.46     23.88 o   0.43102
   2 -11   1       98.63       98.19     27.27 o   0.45144
   3 -11   1     2465.25     2657.68     43.49 o   0.47394
   4 -11   1       49.19       42.33     42.26 o   0.49823
   5 -11   1      215.21      194.97     47.13 o   0.52406
   6 -11   1     1070.00     1033.13     63.66 o   0.55122
   7 -11   1      436.39      432.95     59.53 o   0.57952
 -17 -10   1        0.15       20.20     69.36 o   0.57591
 -16 -10   1      155.12      130.02     61.00 o   0.54598
 -15 -10   1       56.25       61.03     57.90 o   0.51703
 -14 -10   1      164.80      168.58     58.22 o   0.48922
 -13 -10   1     3171.59     3104.68     88.30 o   0.46276
 -12 -10   1      937.14      880.64     65.71 o   0.43790
 -11 -10   1     2468.28     2499.92     75.51 o   0.41493
 -10 -10   1     1253.58     1087.22     54.63 o   0.39416
  -9 -10   1       91.43       94.98     38.60 o   0.37598
  -8 -10   1     9688.32    10027.62    111.31 o   0.36077
  -7 -10   1      357.66      323.34     38.41 o   0.34893
   6  10  -1     2307.38     2313.78     92.32 o   0.34079
   5  10  -1     1862.80     2088.74     86.55 o   0.33663
   4  10  -1      187.73      109.63     54.82 o   0.33660
   3  10  -1     1088.01     1051.16     32.98 o   0.34070
   2  10  -1       81.65       60.92     13.28 o   0.34878
   1  10  -1       20.69        5.77     35.21 o   0.36057
   0 -10   1     1126.71      975.64     22.30 o   0.37574
   1 -10   1       38.76       23.48     12.04 o   0.39387
   2 -10   1        9.19        9.96     22.22 o   0.41460
   3 -10   1       50.67       28.55     22.31 o   0.43755
   4 -10   1     2378.22     2263.11     69.24 o   0.46238
   5 -10   1       45.72       44.89     45.06 o   0.48882
   6 -10   1      572.34      458.97     51.27 o   0.51661
   7 -10   1      122.75      141.48     50.88 o   0.54555
   8 -10   1        1.02        0.00     54.75 o   0.57546
 -17  -9   1       23.07       28.39     63.66 o   0.57145
 -16  -9   1       52.88       56.10     56.07 o   0.54010
 -15  -9   1      170.66      164.00     59.05 o   0.50958
 -14  -9   1        1.53        0.00     59.05 o   0.48002
 -13  -9   1      924.65      881.66     66.28 o   0.45163
 -12  -9   1     7823.15     7887.64    116.07 o   0.42464
 -11  -9   1        2.55       14.43     42.84 o   0.39933
 -10  -9   1     2983.96     3137.78     75.15 o   0.37604
  -9  -9   1     2488.93     2740.76     65.18 o   0.35516
  -8  -9   1      981.22      932.66     46.39 o   0.33715
  -7  -9   1     8218.02     8195.18     90.35 o   0.32249
  -6  -9   1      331.48      235.94     31.45 o   0.31164
   5   9  -1       58.19       34.62     51.93 o   0.30503
   4   9  -1       12.24        8.66     51.93 o   0.30291
   3   9  -1       22.26       45.70     17.06 o   0.30540
   2   9  -1       66.48       65.32     18.30 o   0.31237
   1   9  -1      263.12      299.65     15.81 o   0.32355
   0  -9   1      146.04      138.90     22.54 o   0.33850
   1  -9   1     1946.55     1799.19     20.87 o   0.35677
   2  -9   1      398.88      332.76     14.45 o   0.37786
   3  -9   1     5953.85     5548.80     32.69 o   0.40133
   4  -9   1     1084.76      955.78     18.68 o   0.42679
   5  -9   1    21586.55    20565.51     94.04 o   0.45391
   6  -9   1      213.74      228.76     40.70 o   0.48240
   7  -9   1      283.14      279.55     50.51 o   0.51204
   8  -9   1      379.67      421.41     59.05 o   0.54264
   9  -9   1       22.10       17.92     53.80 o   0.57404
 -17  -8   1      120.95      109.02     58.11 o   0.56940
 -16  -8   1        9.47       30.39     55.85 o   0.53676
 -15  -8   1      145.61      222.15     58.11 o   0.50479
 -14  -8   1       48.59       20.48     53.34 o   0.47360
 -13  -8   1       23.91       58.38     47.13 o   0.44338
 -12  -8   1      306.31      325.65     48.83 o   0.41433
 -11  -8   1    11739.91    12788.26    137.69 o   0.38672
 -10  -8   1       23.69        3.12     34.62 o   0.36087
  -9  -8   1    11230.63    11662.39    118.27 o   0.33719
  -8  -8   1      332.35      343.04     37.37 o   0.31618
  -7  -8   1      157.23      181.57     32.45 o   0.29838
  -6  -8   1     2917.89     2935.30     58.22 o   0.28442
  -5  -8   1     1644.81     1517.88     39.44 o   0.27487
   4   8  -1     2061.69     2043.35     35.76 o   0.27019
   3   8  -1     3948.78     4186.99     43.05 o   0.27066
   2   8  -1      122.15       91.01     12.40 o   0.27622
  -1  -8   1     1123.15     1156.09     20.19 o   0.28660
   0  -8   1      203.71      118.95      7.79 o   0.30130
   1  -8   1     2661.66     2580.84     17.69 o   0.31971
   2  -8   1      518.73      442.25     11.57 o   0.34124
   3  -8   1      713.32      704.99     16.72 o   0.36534
   4  -8   1     4112.79     3769.04     31.42 o   0.39153
   5  -8   1     2545.16     2415.21     40.77 o   0.41942
   6  -8   1     7933.65     8346.53     68.45 o   0.44870
   7  -8   1       50.95       44.86     26.09 o   0.47910
   8  -8   1       45.99       37.52     29.47 o   0.51044
   9  -8   1     1138.26     1101.24     69.83 o   0.54254
  10  -8   1      115.32      106.43     57.47 o   0.57529
 -17  -7   1       22.28       28.66     60.21 o   0.56980
 -16  -7   1      177.82      228.56     60.29 o   0.53601
 -15  -7   1       53.18       43.07     57.01 o   0.50273
 -14  -7   1      176.55      113.10     54.97 o   0.47007
 -13  -7   1       53.79       18.75     48.96 o   0.43817
 -12  -7   1       11.13       18.62     44.74 o   0.40720
 -11  -7   1      137.70      116.44     20.01 o   0.37740
 -10  -7   1    10999.30    12068.75    122.35 o   0.34906
  -9  -7   1      363.64      350.87     42.69 o   0.32257
  -8  -7   1     8793.09     9037.28     95.88 o   0.29843
  -7  -7   1      852.57      777.00     34.50 o   0.27724
  -6  -7   1     2612.13     2735.49     57.01 o   0.25973
  -5  -7   1     3976.37     4058.02     62.36 o   0.24668
  -4  -7   1     1284.49     1113.53     30.40 o   0.23883
   3   7  -1      392.77      387.23     16.90 o   0.23670
   2   7  -1    12205.91    12476.85     57.57 o   0.24044
  -1  -7   1        8.29       13.51     10.31 o   0.24978
   0  -7   1     3141.28     2741.87     22.68 o   0.26413
   1  -7   1     4903.62     5036.97     24.02 o   0.28273
   2  -7   1     1891.08     1714.14     16.00 o   0.30480
   3  -7   1     7104.56     7147.95     35.00 o   0.32965
   4  -7   1     2480.45     2116.31     23.28 o   0.35669
   5  -7   1     6539.76     6420.41     54.50 o   0.38547
   6  -7   1      133.80      106.92     23.56 o   0.41562
   7  -7   1      465.70      345.80     27.71 o   0.44686
   8  -7   1       41.97       10.35     26.80 o   0.47899
   9  -7   1       53.85       56.76     34.79 o   0.51183
  10  -7   1      517.83      461.96     42.30 o   0.54526
  11  -7   1       58.84      152.52     61.10 o   0.57917
 -17  -6   1      789.09      860.76     68.60 o   0.57264
 -16  -6   1       78.15       76.83     54.03 o   0.53786
 -15  -6   1     1378.66     1456.94     69.83 o   0.50345
 -14  -6   1        0.10        0.00     50.88 o   0.46949
 -13  -6   1      791.20      706.83     55.08 o   0.43610
 -12  -6   1        0.04        0.74     13.70 o   0.40341
 -11  -6   1      900.11      799.56     51.75 o   0.37161
 -10  -6   1      198.76      178.17     41.78 o   0.34095
  -9  -6   1     6000.16     6238.87     87.65 o   0.31176
  -8  -6   1        8.12       28.37     29.79 o   0.28449
  -7  -6   1     6808.44     8080.90     87.72 o   0.25976
  -6  -6   1     2646.67     2384.91     50.88 o   0.23835
  -5  -6   1     2169.37     2160.07     46.39 o   0.22122
  -4  -6   1     7731.30     7876.38     68.55 o   0.20945
   3   6  -1     2254.67     2458.45     42.14 o   0.20394
   2   6  -1     3488.08     4000.10     34.70 o   0.20521
  -1  -6   1     3838.22     4093.25     26.37 o   0.21314
   0  -6   1      212.15      211.42     14.78 o   0.22702
   1  -6   1      183.29      180.34      8.81 o   0.24586
   2  -6   1    16009.15    15922.53     39.53 o   0.26861
   3  -6   1     5454.95     5631.25     30.14 o   0.29437
   4  -6   1     6242.63     5781.20     32.09 o   0.32241
   5  -6   1      382.39      386.19     24.39 o   0.35220
   6  -6   1     7963.14     7688.28     49.82 o   0.38332
   7  -6   1      503.75      435.76     22.75 o   0.41547
   8  -6   1      947.69      980.17     27.33 o   0.44844
   9  -6   1       25.31       19.30     21.46 o   0.48206
  10  -6   1      131.92      104.10     39.20 o   0.51619
  11  -6   1      317.47      275.25     43.28 o   0.55075
  12  -6   1       11.18        3.16     50.57 o   0.58565
 -17  -5   1        3.79       15.62     44.57 o   0.57788
 -16  -5   1      220.53      237.57     56.00 o   0.54227
 -15  -5   1        1.18        0.00     53.29 o   0.50692
 -14  -5   1      137.69      134.54     49.91 o   0.47188
 -13  -5   1       30.49       31.52     45.06 o   0.43723
 -12  -5   1     1398.27     1245.13     23.83 o   0.40306
 -11  -5   1        7.54        0.93     13.55 o   0.36953
 -10  -5   1     4621.74     4858.67     80.41 o   0.33681
  -9  -5   1       21.07       15.97     29.53 o   0.30516
  -8  -5   1     4116.66     2962.90     55.08 o   0.27496
  -7  -5   1       10.72        1.56     25.44 o   0.24673
  -6  -5   1      720.41      639.06     39.74 o   0.22125
  -5  -5   1     1941.03     2131.55     49.95 o   0.19955
  -4  -5   1     3225.70     3352.59     53.34 o   0.18298
  -3  -5   1     2498.89     2470.55     37.33 o   0.17304
   2   5  -1     3059.90     3649.77     31.25 o   0.17088
  -1  -5   1      613.37      462.27     12.25 o   0.17679
   0  -5   1       59.48       26.97     10.83 o   0.19001
   1  -5   1        0.57        6.78      8.45 o   0.20916
   2  -5   1      263.14      171.47      7.45 o   0.23279
   3  -5   1    10749.75    10832.11     37.05 o   0.25967
   4  -5   1     7066.01     6179.02     22.56 o   0.28890
   5  -5   1     3580.99     3775.91     31.91 o   0.31983
   6  -5   1       12.26       18.07     15.17 o   0.35202
   7  -5   1     3183.38     3210.67     36.97 o   0.38515
   8  -5   1     1115.32     1111.44     27.83 o   0.41900
   9  -5   1     1632.37     1589.42     33.98 o   0.45340
  10  -5   1      148.75      149.26     26.19 o   0.48825
  11  -5   1      423.19      357.96     35.41 o   0.52345
  12  -5   1      578.36      478.90     56.68 o   0.55893
  13  -5   1      810.11      720.46     62.36 o   0.59464
 -17  -4   1       35.99       45.56     66.28 o   0.58547
 -16  -4   1       36.34       35.15     42.62 o   0.54920
 -15  -4   1      412.35      335.92     45.74 o   0.51309
 -14  -4   1        2.97        0.00     42.69 o   0.47718
 -13  -4   1      688.99      614.10     20.93 o   0.44152
 -12  -4   1      868.06      956.26     25.20 o   0.40616
 -11  -4   1       17.73       25.97     15.66 o   0.37121
 -10  -4   1      302.94      277.77     20.07 o   0.33678
  -9  -4   1     6742.28     7070.04     88.30 o   0.30305
  -8  -4   1       19.16       26.20     31.57 o   0.27029
  -7  -4   1    16584.08    16005.10    107.89 o   0.23890
  -6  -4   1     1031.08      802.86     35.66 o   0.20948
  -5  -4   1    31132.96    32328.56    139.73 o   0.18299
  -4  -4   1      339.54      445.18     28.28 o   0.16089
  -3  -4   1     1084.42     1152.52     31.18 o   0.14520
   2   4  -1      698.88      712.60     40.39 o   0.13812
   1   4  -1    29687.11    30421.25    148.32 o   0.14096
   0   4  -1    10078.98     9463.14     39.65 o   0.15315
   1  -4   1    36757.56    37808.06     81.04 o   0.17274
   2  -4   1    14641.34    14094.54     39.84 o   0.19753
   3  -4   1       78.91      112.99      7.37 o   0.22581
   4  -4   1     3130.06     3218.11     26.71 o   0.25644
   5  -4   1        9.21        0.62     13.27 o   0.28867
   6  -4   1       98.90       80.18     15.86 o   0.32201
   7  -4   1      273.25      291.10     18.97 o   0.35616
   8  -4   1     2108.14     1881.03     32.05 o   0.39091
   9  -4   1      147.95      143.81     22.50 o   0.42610
  10  -4   1     2099.05     1972.08     37.93 o   0.46164
  11  -4   1      128.78      110.71     33.62 o   0.49745
  12  -4   1      321.68      276.58     39.17 o   0.53348
  13  -4   1      450.30      348.18     60.81 o   0.56968
 -17  -3   1      136.08      163.35     69.00 o   0.59530
 -16  -3   1       14.69       14.20     57.90 o   0.55854
 -15  -3   1       50.77       50.86     40.08 o   0.52187
 -14  -3   1     3645.82     3779.29     68.71 o   0.48531
 -13  -3   1        3.24        7.05     20.18 o   0.44888
 -12  -3   1     1774.32     1675.77     33.31 o   0.41263
 -11  -3   1     1149.16     1111.45     30.67 o   0.37660
 -10  -3   1       28.25       20.00     17.36 o   0.34087
  -9  -3   1     1093.00     1191.02     23.28 o   0.30553
  -8  -3   1     5220.40     5386.47     64.90 o   0.27074
  -7  -3   1      183.54      192.51     26.29 o   0.23675
  -6  -3   1    20779.23    21287.62    123.99 o   0.20396
  -5  -3   1       97.56        3.12     25.44 o   0.17303
  -4  -3   1     1380.22     1938.72     44.88 o   0.14519
  -3  -3   1     2892.56     2680.17     49.05 o   0.12253
   0   3  -1    56241.14    59094.07    459.75 o   0.11660
  -1   3  -1    21002.06    23820.75     75.12 o   0.13680
   2  -3   1   133383.36   135117.31    447.33 o   0.16319
  -3   3  -1      662.84      755.55     11.87 o   0.19324
  -4   3  -1        1.21        0.78     13.51 o   0.22550
  -5   3  -1     2522.57     2912.87     33.53 o   0.25915
   6  -3   1      447.94      421.40     19.68 o   0.29370
   7  -3   1     1097.95     1121.94     26.39 o   0.32887
   8  -3   1       15.71       14.53     18.00 o   0.36448
   9  -3   1     3109.03     3188.81     40.38 o   0.40042
  10  -3   1      524.95      421.86     29.67 o   0.43660
  11  -3   1      573.07      524.49     31.72 o   0.47297
  12  -3   1      266.61      223.66     39.72 o   0.50949
  13  -3   1      179.24      150.97     40.62 o   0.54613
  14  -3   1       26.43       10.97     41.52 o   0.58286
 -16  -2   1       21.97        4.83     61.60 o   0.57018
 -15  -2   1       11.17       18.42     52.92 o   0.53312
 -14  -2   1        2.67        3.80     35.03 o   0.49612
 -13  -2   1      664.65      650.72     27.86 o   0.45918
 -12  -2   1       26.24       41.78     22.45 o   0.42232
 -11  -2   1      349.59      299.88     24.87 o   0.38556
 -10  -2   1     1545.27     1456.77     30.27 o   0.34893
  -9  -2   1     1774.34     1687.38     30.07 o   0.31248
  -8  -2   1      749.67      672.89     23.82 o   0.27629
  -7  -2   1    17223.20    17363.62     75.11 o   0.24047
  -6  -2   1      356.29      393.60     28.34 o   0.20520
  -5  -2   1     3122.55     3179.04     43.54 o   0.17084
  -4  -2   1       68.21       46.16     24.48 o   0.13806
  -2   2  -1     4298.48     4995.81     22.68 o   0.13052
   3  -2   1     1572.40     1857.18     11.97 o   0.16274
   4  -2   1      229.45      202.26      7.06 o   0.19680
   5  -2   1       56.43       77.25      7.08 o   0.23189
   6  -2   1     1109.94      877.60     11.87 o   0.26760
   7  -2   1      517.43      493.76     13.19 o   0.30372
   8  -2   1     1969.00     1821.96     23.62 o   0.34011
   9  -2   1      307.11      335.88     11.15 o   0.37670
  10  -2   1     2438.03     2359.69     21.18 o   0.41343
  11  -2   1      159.91      186.91     27.41 o   0.45027
  12  -2   1       96.92      131.74     35.96 o   0.48719
  13  -2   1       11.71       42.02     39.15 o   0.52418
  14  -2   1       91.82       95.78     45.44 o   0.56123
  15  -2   1       16.04       20.91     45.30 o   0.59831
 -16  -1   1      103.04      122.47     61.99 o   0.58398
 -15  -1   1       36.38        0.00     54.63 o   0.54670
 -14  -1   1       13.28       34.62     48.96 o   0.50945
 -13  -1   1      183.57      148.56     24.14 o   0.47221
 -12  -1   1      299.74      246.96     23.93 o   0.43500
 -11  -1   1       88.71       63.33     20.92 o   0.39782
 -10  -1   1      177.41      140.49     19.11 o   0.36069
  -9  -1   1     4161.16     4319.04     44.83 o   0.32362
  -8  -1   1       53.77       18.13     16.64 o   0.28663
  -7  -1   1     1723.44     1866.73     30.88 o   0.24977
  -6  -1   1    24213.83    24685.04     73.21 o   0.21308
  -5  -1   1        0.43        3.40     16.24 o   0.17669
  -4  -1   1    29746.59    30438.51    105.35 o   0.14083
  -3   1  -1      442.21      341.59     10.56 o   0.13570
   4  -1   1     5188.28     5117.41     21.00 o   0.17146
   5  -1   1      811.09      637.98     10.76 o   0.20779
   6  -1   1      811.59      770.54     17.19 o   0.24444
   7  -1   1      106.25      138.34     12.00 o   0.28129
   8  -1   1     2663.35     2606.67     26.96 o   0.31826
   9  -1   1      189.71      154.48     14.43 o   0.35532
  10  -1   1      205.98      223.20     19.41 o   0.39244
  11  -1   1      565.88      537.13     21.82 o   0.42961
  12  -1   1      123.30       99.63     22.18 o   0.46682
  13  -1   1      238.99      210.61     39.45 o   0.50405
  14  -1   1      226.46      197.44     44.33 o   0.54131
  15  -1   1       59.91       64.88     46.63 o   0.57858
 -15   0   1        6.07        1.75     56.14 o   0.56244
 -14   0   1       76.48      150.02     49.95 o   0.52510
 -13   0   1     1020.04     1007.92     41.27 o   0.48776
 -12   0   1     1188.81     1191.55     30.60 o   0.45043
 -11   0   1     1448.79     1495.87     32.79 o   0.41312
 -10   0   1      196.81      143.73     19.56 o   0.37582
  -9   0   1      163.14      156.80     19.56 o   0.33854
  -8   0   1     6440.83     6363.77     45.69 o   0.30128
  -7   0   1        4.67        1.34     12.63 o   0.26407
  -6   0   1     2537.87     2676.58     27.48 o   0.22691
  -5   0   1    31424.82    32402.54     89.15 o   0.18985
  -4   0   1      554.58      424.44     11.64 o   0.15295
  -3   0   1    12092.77    13196.87     44.37 o   0.11635
  -3   0  -1    66212.88    68773.46    503.97 o   0.11460
   4   0   1     1099.76      917.23     11.03 o   0.15117
   5   0   1     1212.21     1238.50     13.34 o   0.18807
   6   0   1      435.41      346.57     11.82 o   0.22512
   7   0   1     1005.72      956.58     16.32 o   0.26228
   8   0   1      317.92      313.91     21.33 o   0.29949
   9   0   1      229.92      185.28     20.18 o   0.33674
  10   0   1     1118.22     1149.73     29.29 o   0.37402
  11   0   1      327.67      368.47     26.23 o   0.41132
  12   0   1      851.88      794.90     34.69 o   0.44863
  13   0   1      112.81      105.76     29.17 o   0.48596
  14   0   1      195.59      220.61     43.47 o   0.52330
  15   0   1      686.12      609.97     53.37 o   0.56064
  16   0   1        1.02        0.00     47.23 o   0.59799
 -15   1   1       35.13       75.36     53.80 o   0.58015
 -14   1   1      168.56      191.60     51.75 o   0.54287
 -13   1   1       59.20       71.85     33.15 o   0.50559
 -12   1   1      328.60      317.33     34.76 o   0.46834
 -11   1   1      662.81      646.38     23.83 o   0.43111
 -10   1   1     1002.20      986.30     19.41 o   0.39391
  -9   1   1      240.05      264.11     15.13 o   0.35675
  -8   1   1      169.25      142.15     11.98 o   0.31964
  -7   1   1     9263.38     9229.83     40.09 o   0.28261
  -6   1   1     7362.00     8031.47     42.14 o   0.24569
  -5   1   1     4335.71     4399.78     21.32 o   0.20894
  -4   1   1    20299.31    18575.60     37.89 o   0.17246
  -3   1   1     1657.46     1786.96     20.81 o   0.13647
   4   1   1     2622.80     2412.03     32.45 o   0.13820
   5   1   1       36.73       55.07     11.24 o   0.17422
   6   1   1       94.87       65.30     12.09 o   0.21071
   7   1   1      120.64      143.88     15.51 o   0.24748
   8   1   1     2316.36     2474.59     31.43 o   0.28441
   9   1   1      291.52      283.43     20.13 o   0.32144
  10   1   1      597.38      649.19     25.56 o   0.35855
  11   1   1     1381.32     1369.44     44.83 o   0.39571
  12   1   1     2476.50     2611.36     58.69 o   0.43291
  13   1   1     2683.08     2812.96     63.50 o   0.47015
  14   1   1       28.75       45.82     32.11 o   0.50740
 -15  -1  -1      501.46      484.07     58.11 o   0.54467
  16   1   1      466.04      428.96     54.01 o   0.58196
 -14   2   1      119.50      168.55     52.57 o   0.56256
 -13   2   1       21.38       37.40     34.66 o   0.52548
 -12   2   1      111.92       61.02     32.01 o   0.48845
 -11   2   1      113.29      119.24     31.81 o   0.45148
 -10   2   1      906.01      926.24     35.90 o   0.41458
  -9   2   1      616.31      281.52     10.79 o   0.37779
  -8   2   1      957.21      722.68      9.63 o   0.34112
  -7   2   1       39.07       19.84     18.36 o   0.30463
  -6   2   1    14527.19    15926.80     74.53 o   0.26838
  -5   2   1     5979.55     6002.67     45.03 o   0.23250
  -4   2   1      348.84      193.30     13.65 o   0.19718
  -3   2   1     8743.70     8499.67     37.14 o   0.16279
  -2   2   1    18008.26    17695.52     45.42 o   0.13006
   4   2   1      292.82      174.54     24.48 o   0.13466
   5   2   1     4527.91     4724.31     52.92 o   0.16770
   6   2   1      235.94      371.61     29.11 o   0.20226
   7   2   1       12.15        6.33      8.22 o   0.23768
   8   2   1       24.32       25.74     10.61 o   0.27362
   9   2   1      102.13       42.23     12.98 o   0.30991
  10   2   1      266.26      287.92     34.62 o   0.34643
  11   2   1     2015.55     2043.76     59.58 o   0.38312
  12   2   1     2603.30     2355.34     65.03 o   0.41993
  13   2   1      142.18      136.70     43.21 o   0.45684
  14   2   1     1864.02     1988.25     64.04 o   0.49382
  15   2   1        8.83        0.00     36.72 o   0.53086
 -16  -2  -1      544.33      429.34     65.15 o   0.56794
 -14   3   1        0.33        9.89     43.44 o   0.58398
 -13   3   1      214.43      212.11     35.69 o   0.54720
 -12   3   1      382.41      369.83     37.10 o   0.51050
 -11   3   1      424.62      394.30     35.51 o   0.47392
 -10   3   1      560.77      572.20     34.90 o   0.43748
  -9   3   1     1070.62     1030.83     31.25 o   0.40120
  -8   3   1      357.68      290.39     23.35 o   0.36516
  -7   3   1      870.13      714.69     25.09 o   0.32941
  -6   3   1      324.37      276.72     18.34 o   0.29408
  -5   3   1     5617.47     5015.31     36.88 o   0.25932
  -4   3   1       41.55       94.59     15.38 o   0.22540
  -3   3   1     1331.82     1034.34     13.00 o   0.19278
  -2   3   1    85139.39    85096.19    375.84 o   0.16222
  -1   3   1    13764.66    14513.84     49.81 o   0.13515
   0   3   1      984.66     1327.10     28.85 o   0.11407
   3   3   1     2941.35     2387.87     27.03 o   0.11843
   4   3   1    10032.16    10098.19     43.01 o   0.14127
   5   3   1       60.97       18.68     24.95 o   0.16936
   6   3   1    25498.53    24896.83    115.14 o   0.20052
   7   3   1      296.63      147.59     25.44 o   0.23351
   8   3   1     1777.83     1733.03     51.75 o   0.26766
   9   3   1        0.15        8.76     30.40 o   0.30258
  10   3   1     5167.96     4919.14     75.99 o   0.33802
  11   3   1       13.31        5.77     37.37 o   0.37385
  12   3   1     4057.75     3882.06     74.17 o   0.40996
  13   3   1     1021.95     1023.43     54.75 o   0.44627
  14   3   1       63.83       41.16     43.64 o   0.48276
  15   3   1      498.53      447.56     50.57 o   0.51937
 -16  -3  -1      501.25      440.20     62.20 o   0.55608
 -17  -3  -1      230.97      198.61     65.18 o   0.59288
 -13   4   1       14.82       27.99     33.71 o   0.57053
 -12   4   1      736.96      712.82     39.25 o   0.53426
 -11   4   1      110.13      128.87     31.52 o   0.49815
 -10   4   1      728.37      706.77     36.86 o   0.46225
  -9   4   1      290.57      292.45     27.77 o   0.42661
  -8   4   1      971.22      968.51     29.63 o   0.39129
  -7   4   1      594.73      572.42     23.01 o   0.35639
  -6   4   1     1534.60     1490.61     29.39 o   0.32206
  -5   4   1     1468.90     1640.14     27.60 o   0.28849
  -4   4   1     8452.85     7887.96     39.80 o   0.25597
  -3   4   1      102.71       50.67      9.30 o   0.22498
  -2   4   1     8916.42    10652.88     26.41 o   0.19623
  -1   4   1    14017.73    14303.81     44.64 o   0.17086
   0   4   1     5699.14     4615.98     27.84 o   0.15059
   1   4   1     6607.53     6903.54     58.74 o   0.13768
   2   4   1     3669.88     4450.31     34.27 o   0.13428
   3   4   1     3696.72     3870.28     34.81 o   0.14107
   4   4   1      298.09      356.51     15.41 o   0.15674
   5   4   1     1183.33     1293.59     21.17 o   0.17898
   6   4   1      256.65      255.83     12.86 o   0.20565
   7   4   1      105.70      251.60     31.57 o   0.23526
   8   4   1       10.51       29.27     28.34 o   0.26684
   9   4   1      117.63      110.61     31.57 o   0.29975
  10   4   1       43.73       54.50     36.55 o   0.33361
  11   4   1     2602.60     2688.00     66.95 o   0.36815
  12   4   1       76.94       42.50     39.74 o   0.40320
  13   4   1       46.36       36.87     45.06 o   0.43864
  14   4   1       91.58       33.37     45.59 o   0.47438
  15   4   1     1338.70     1333.60     65.15 o   0.51036
  16   4   1      614.21      602.70     61.37 o   0.54652
 -17  -4  -1      470.75      395.25    109.63 o   0.58284
 -13   5   1       11.53       49.15     42.17 o   0.59530
 -12   5   1       76.53       56.77     32.92 o   0.55950
 -11   5   1      736.04      760.91     37.05 o   0.52393
 -10   5   1        4.56       11.47     25.75 o   0.48863
  -9   5   1      192.32      143.43     23.90 o   0.45367
  -8   5   1       19.03       12.00     21.71 o   0.41912
  -7   5   1       43.34       30.13     20.53 o   0.38511
  -6   5   1       60.04       66.93     18.66 o   0.35179
  -5   5   1      579.80      474.70     19.62 o   0.31936
  -4   5   1     1235.95     1498.40     21.20 o   0.28814
  -3   5   1    23447.59    23803.03     45.21 o   0.25857
  -2   5   1     6522.98     5967.56     24.96 o   0.23127
  -1   5   1     2479.59     2175.57     19.31 o   0.20715
   0   5   1     8227.17     8901.51     41.57 o   0.18743
   1   5   1      986.64      898.31     15.04 o   0.17362
   2   5   1     3001.51     2780.54     22.69 o   0.16720
   3   5   1      152.68      158.77     14.74 o   0.16901
   4   5   1       84.75      113.96     14.41 o   0.17880
   5   5   1     6573.63     5880.62     39.67 o   0.19537
   6   5   1     2748.50     2813.17     26.58 o   0.21718
   7   5   1       33.25       65.50     15.18 o   0.24282
   8   5   1      481.59      568.05     10.95 o   0.27120
   9   5   1       55.88       70.68     36.72 o   0.30156
  10   5   1     4025.11     4286.33     78.36 o   0.33334
  11   5   1        1.91        7.75     32.45 o   0.36619
  12   5   1     2804.52     2851.37     71.05 o   0.39984
  13   5   1       47.53       36.13     43.82 o   0.43410
  14   5   1     1238.91     1152.39     61.68 o   0.46884
  15   5   1       99.14       66.48     47.91 o   0.50396
  16   5   1      134.78      135.32     57.49 o   0.53938
  17   5   1      359.84      377.08     63.50 o   0.57505
 -12   6   1       53.30      114.49     59.53 o   0.58604
 -11   6   1       90.22       96.48     36.19 o   0.55103
 -10   6   1      187.44      168.51     27.08 o   0.51636
  -9   6   1       94.40      116.54     24.48 o   0.48210
  -8   6   1     1176.05     1074.45     29.92 o   0.44834
  -7   6   1       34.34       38.22     19.73 o   0.41520
  -6   6   1        0.46        8.00     17.49 o   0.38285
  -5   6   1       79.91       84.65     16.69 o   0.35150
  -4   6   1    30396.80    30407.82     97.88 o   0.32144
  -3   6   1     5986.38     5678.24     25.25 o   0.29307
  -2   6   1     5435.18     5172.13     28.38 o   0.26693
  -1   6   1     1483.50     1158.91     18.88 o   0.24375
   0   6   1     2812.15     3158.99     34.09 o   0.22444
   1   6   1    33446.23    32127.65    124.02 o   0.21006
   2   6   1    10085.01    10848.59     42.87 o   0.20168
   3   6   1     7770.25     7593.35     40.09 o   0.20005
   4   6   1     3214.66     3448.43     40.49 o   0.20533
   5   6   1      894.67      837.55     33.97 o   0.21702
   6   6   1      265.88      296.87     20.13 o   0.23416
   7   6   1      133.78       30.93     16.72 o   0.25566
   8   6   1      489.10      488.86     19.68 o   0.28052
   9   6   1     8340.76     8853.96     96.88 o   0.30792
  10   6   1       90.47       63.52     31.57 o   0.33724
  11   6   1      722.42      663.55     44.88 o   0.36803
  12   6   1        0.95        0.00     41.49 o   0.39995
  13   6   1     7943.09     8205.31    115.80 o   0.43274
  14   6   1       17.11        2.76     45.87 o   0.46623
  15   6   1      184.96      155.89     56.14 o   0.50027
  16   6   1       21.85       38.53     53.80 o   0.53476
  17   6   1      243.09      270.96     62.32 o   0.56961
 -11   7   1      236.59      233.11     48.25 o   0.57928
 -10   7   1       60.13       62.68     43.72 o   0.54525
  -9   7   1       10.35       47.89     23.86 o   0.51168
  -8   7   1      272.24      232.91     22.98 o   0.47869
  -7   7   1        5.96        4.50     23.93 o   0.44639
  -6   7   1      126.18      140.68     22.95 o   0.41495
  -5   7   1       62.07       51.87     19.30 o   0.38457
  -4   7   1      192.21      191.59     16.61 o   0.35553
  -3   7   1    27342.05    24869.25     65.24 o   0.32819
  -2   7   1       66.56       40.16     13.02 o   0.30300
  -1   7   1     4053.37     3864.50     31.68 o   0.28055
   0   7   1        4.80       15.32     14.65 o   0.26154
   1   7   1     4109.27     4598.84     36.65 o   0.24676
   2   7   1    11477.72    12096.42     40.76 o   0.23702
   3   7   1    10831.29    11191.79     37.09 o   0.23294
   4   7   1       16.72       36.22     18.55 o   0.23482
   5   7   1     2992.71     2653.01     36.82 o   0.24252
   6   7   1      257.29      412.22     29.79 o   0.25551
   7   7   1        8.44       40.28     29.79 o   0.27304
   8   7   1       47.67       21.05     17.73 o   0.29431
   9   7   1     1919.92     2058.35     33.17 o   0.31855
  10   7   1     4359.05     3968.76     38.12 o   0.34516
  11   7   1       25.52       15.87     42.84 o   0.37361
  12   7   1       67.41       60.49     44.33 o   0.40353
  13   7   1      225.04      259.82     51.27 o   0.43460
  14   7   1     1391.76     1369.56     70.18 o   0.46660
  15   7   1       16.27       21.84     50.51 o   0.49936
  16   7   1        1.46        0.00     56.14 o   0.53272
  17   7   1       42.14       52.50     58.74 o   0.56658
 -10   8   1      972.85      944.01     57.08 o   0.57510
  -9   8   1        1.24       14.78     41.37 o   0.54223
  -8   8   1       64.28      106.06     40.19 o   0.50997
  -7   8   1       42.59       49.65     24.61 o   0.47846
  -6   8   1      307.78      250.87     24.23 o   0.44786
  -5   8   1      218.36      261.90     37.63 o   0.41837
  -4   8   1     5136.13     5163.09     66.97 o   0.39023
  -3   8   1      211.06      202.82     14.42 o   0.36376
  -2   8   1     5079.08     4788.69     40.85 o   0.33935
  -1   8   1      525.29      506.96     20.28 o   0.31748
   0   8   1     1206.61     1062.02     24.80 o   0.29870
   1   8   1     4963.77     4951.53     42.99 o   0.28364
   2   8   1     4412.68     4532.29     32.09 o   0.27290
   3   8   1     3617.92     3501.44     19.86 o   0.26701
   4   8   1     3872.87     4198.86     35.46 o   0.26629
   5   8   1     2513.80     2979.58     46.84 o   0.27078
   6   8   1      457.05      279.85     28.34 o   0.28023
   7   8   1       23.71       38.14     27.03 o   0.29416
   8   8   1      979.90      991.46     45.06 o   0.31198
   9   8   1     2099.16     2191.22     62.85 o   0.33306
  10   8   1      634.37      573.18     26.32 o   0.35682
  11   8   1      764.46      627.26     21.03 o   0.38277
  12   8   1       13.84       10.55     45.06 o   0.41048
  13   8   1     2269.75     2151.18     73.36 o   0.43964
  14   8   1      223.78      221.16     54.63 o   0.46995
  15   8   1      311.34      338.68     57.01 o   0.50123
  16   8   1       49.24       27.06     54.63 o   0.53329
  17   8   1        8.71       18.45     61.60 o   0.56601
  18   8   1        4.06        0.00     66.49 o   0.59928
  -9   9   1      144.20      159.02     48.60 o   0.57357
  -8   9   1      140.13      138.60     45.32 o   0.54202
  -7   9   1      789.24      590.15     45.94 o   0.51125
  -6   9   1        5.86       32.54     38.40 o   0.48142
  -5   9   1     5625.33     5270.73     75.31 o   0.45272
  -4   9   1     1446.87     1452.58     47.35 o   0.42537
  -3   9   1     2324.97     2249.92     26.87 o   0.39965
  -2   9   1      689.40      567.87     25.15 o   0.37589
  -1   9   1    10366.33    10003.11     64.47 o   0.35449
   0   9   1        1.18        6.60     17.49 o   0.33590
   1   9   1     2088.83     2058.50     29.83 o   0.32062
   2   9   1     3590.64     3262.79     59.05 o   0.30912
   3   9   1     1396.58     1354.97     15.93 o   0.30185
   4   9   1     7833.98     7580.50     42.97 o   0.29911
   5   9   1     3698.93     3649.14     43.90 o   0.30102
   6   9   1     3704.73     3871.80     58.22 o   0.30751
   7   9   1     4693.52     4554.31     73.94 o   0.31828
   8   9   1      985.13      937.14     49.20 o   0.33292
   9   9   1      370.20      372.64     42.69 o   0.35096
  10   9   1     4399.65     5015.18     89.48 o   0.37189
  11   9   1     1295.47     1370.09     61.99 o   0.39526
  12   9   1      615.98      640.68     53.80 o   0.42066
  13   9   1       39.61       17.12     53.34 o   0.44774
  14   9   1     3161.51     3371.13     89.76 o   0.47622
  15   9   1       23.08       51.03     51.99 o   0.50586
  16   9   1      709.75      713.08     64.24 o   0.53647
  17   9   1       18.53       44.72     59.16 o   0.56790
  -8  10   1       47.39       72.40     47.48 o   0.57470
  -7  10   1      273.40      223.23     44.51 o   0.54462
  -6  10   1      361.55      327.72     44.95 o   0.51550
  -5  10   1       86.96       71.65     37.98 o   0.48751
  -4  10   1      748.37      707.67     40.95 o   0.46085
  -3  10   1      132.86      113.27     20.79 o   0.43578
  -2  10   1     1962.54     2068.16     33.60 o   0.41257
  -1  10   1      167.96      164.40     22.11 o   0.39157
   0  10   1     4385.37     4435.08     46.84 o   0.37313
   1  10   1      333.19      340.57     31.78 o   0.35767
   2  10   1      847.60      649.68     40.19 o   0.34558
   3  10   1       30.99       41.48     15.73 o   0.33723
   4  10   1     3521.99     3452.37     33.49 o   0.33288
   5  10   1      243.74      232.38     15.95 o   0.33271
   6  10   1     3724.09     3690.88     61.37 o   0.33672
   7  10   1        1.61        1.72     31.18 o   0.34476
   8  10   1     6727.74     7013.76     91.19 o   0.35656
   9  10   1       59.28       14.41     40.02 o   0.37176
  10  10   1      205.13      220.42     42.69 o   0.38996
  11  10   1     6136.94     6426.46    105.85 o   0.41077
  12  10   1     1632.78     1591.08     71.31 o   0.43381
  13  10   1      784.58      731.96     57.01 o   0.45875
  14  10   1       14.34       23.83     59.95 o   0.48529
  15  10   1       84.67       90.83     56.07 o   0.51318
  16  10   1       32.82       26.62     55.85 o   0.54221
  17  10   1      324.65      341.32     64.90 o   0.57222
  -7  11   1     2977.37     2933.81     72.98 o   0.57848
  -6  11   1       39.64       37.93     44.06 o   0.55001
  -5  11   1      172.51      115.95     39.88 o   0.52266
  -4  11   1       35.23       28.79     33.90 o   0.49661
  -3  11   1       74.13      103.92     35.79 o   0.47210
  -2  11   1       63.80       53.23     23.15 o   0.44936
  -1  11   1      704.46      645.94     28.86 o   0.42869
   0  11   1      195.45      197.11     24.36 o   0.41039
   1  11   1     5397.69     5216.13     67.50 o   0.39478
   2  11   1      248.90      195.38     40.90 o   0.38222
   3  11   1      304.64      206.52     43.54 o   0.37299
   4  11   1      213.23      159.05     22.47 o   0.36735
   5  11   1     1005.38      964.77     19.32 o   0.36547
   6  11   1      672.47      617.41     21.42 o   0.36741
   7  11   1    12937.51    13079.69    117.84 o   0.37310
   8  11   1     1163.02     1215.67     51.27 o   0.38238
   9  11   1     3806.12     3818.90     80.10 o   0.39500
  10  11   1      124.92      139.74     42.70 o   0.41064
  11  11   1        1.75        9.90     43.82 o   0.42899
  12  11   1     2424.72     2253.29     74.74 o   0.44970
  13  11   1      192.63      111.69     51.99 o   0.47246
  14  11   1       71.31       16.47     54.03 o   0.49700
  15  11   1        4.96       15.10     61.60 o   0.52306
  16  11   1      141.75      204.14     64.04 o   0.55043
  17  11   1       15.85        0.00     67.23 o   0.57892
  -6  12   1     1525.18     1364.59     58.97 o   0.58486
  -5  12   1        0.24       11.81     41.27 o   0.55809
  -4  12   1      159.11      133.60     40.18 o   0.53259
  -3  12   1      318.69      293.04     39.02 o   0.50857
  -2  12   1       76.10       71.22     24.40 o   0.48624
  -1  12   1      548.08      507.69     28.09 o   0.46585
   0  12   1     2120.10     2076.79     37.86 o   0.44765
   1  12   1      121.05       64.73     35.97 o   0.43194
   2  12   1     3713.22     3548.74     62.26 o   0.41897
   3  12   1        0.61        7.14     41.78 o   0.40903
   4  12   1      431.80      335.21     23.13 o   0.40233
   5  12   1      281.64      297.69     11.41 o   0.39904
   6  12   1       64.81       36.46     14.10 o   0.39923
   7  12   1     2683.12     2843.51     66.18 o   0.40291
   8  12   1     2073.19     2099.90     61.00 o   0.40999
   9  12   1       61.43       11.70     42.70 o   0.42028
  10  12   1     2378.31     2321.95     72.23 o   0.43356
  11  12   1        9.64        0.00     49.07 o   0.44957
  12  12   1      253.73      178.64     51.99 o   0.46802
  13  12   1      624.15      712.37     66.95 o   0.48865
  14  12   1       16.50       23.91     57.90 o   0.51118
  15  12   1      112.88       89.27     59.95 o   0.53537
  16  12   1       45.48       15.17     60.81 o   0.56102
  17  12   1      360.20      366.54     71.05 o   0.58793
  -5  13   1      143.74      121.17     68.32 o   0.59375
  -4  13   1       31.52       77.48     64.04 o   0.56874
  -3  13   1      568.06      390.77     71.37 o   0.54516
  -2  13   1      170.90      226.37     54.97 o   0.52318
  -1  13   1      115.91      162.42     36.39 o   0.50303
   0  13   1      128.88       69.92     35.10 o   0.48493
   1  13   1     3392.16     3419.46     67.03 o   0.46912
   2  13   1      172.67      164.19     40.21 o   0.45583
   3  13   1      922.70     1058.83     60.29 o   0.44529
   4  13   1      318.81      282.73     66.36 o   0.43770
   5  13   1        1.42        0.00     63.47 o   0.43322
   6  13   1      258.49      184.64     77.90 o   0.43194
   7  13   1      649.84      510.65     83.67 o   0.43390
   8  13   1       47.74       79.98     40.90 o   0.43903
   9  13   1      265.60      250.15     44.53 o   0.44725
  10  13   1        3.63       22.65     49.35 o   0.45838
  11  13   1     1710.15     1714.83     69.30 o   0.47221
  12  13   1      428.30      366.60     57.49 o   0.48852
  13  13   1       78.44       21.86     52.57 o   0.50707
  14  13   1      467.71      598.07     69.83 o   0.52762
  15  13   1      221.01      183.28     68.13 o   0.54995
  16  13   1        8.73       43.28     61.20 o   0.57385
  17  13   1       15.44       33.71     72.09 o   0.59913
  -3  14   1        6.26       69.24     98.09 o   0.58184
  -2  14   1       26.38       25.97     92.32 o   0.56018
  -1  14   1      515.74      439.00     69.83 o   0.54024
   0  14   1       27.03       24.36     38.34 o   0.52222
   1  14   1      126.25      126.14     37.75 o   0.50632
   2  14   1      437.14      490.87     56.00 o   0.49275
   3  14   1       19.54        8.66     49.07 o   0.48171
   4  14   1      400.87      418.33     75.01 o   0.47338
   5  14   1       78.49       75.01     69.24 o   0.46789
   6  14   1       83.95       69.24     75.01 o   0.46535
   7  14   1      148.18      175.99     75.01 o   0.46581
   8  14   1       84.54       75.01     77.90 o   0.46926
   9  14   1       61.99       81.18     43.00 o   0.47563
  10  14   1     3470.16     3733.20     86.40 o   0.48480
  11  14   1      421.25      483.42     60.25 o   0.49664
  12  14   1      657.68      674.44     65.03 o   0.51094
  13  14   1       28.44       29.21     54.75 o   0.52750
  14  14   1       53.31       84.83     58.92 o   0.54613
  15  14   1      154.91      156.22     65.03 o   0.56662
  16  14   1       35.72       13.61     65.85 o   0.58877
  -2  15   1      226.77      314.47    106.75 o   0.59722
  -1  15   1      228.73      190.41     95.21 o   0.57746
   0  15   1      917.59      776.07    103.86 o   0.55951
   1  15   1      198.55      178.84     51.76 o   0.54355
   2  15   1      303.65      270.18     51.76 o   0.52974
   3  15   1      581.42      500.18     57.47 o   0.51827
   4  15   1        4.97        0.00     69.24 o   0.50929
   5  15   1     1605.07     1456.93    100.98 o   0.50294
   6  15   1       34.59       14.43     75.01 o   0.49932
   7  15   1       17.09       43.28     86.55 o   0.49848
   8  15   1        7.61       83.67     95.21 o   0.50044
   9  15   1       33.02        2.89     95.21 o   0.50517
  10  15   1       84.68       31.74     95.21 o   0.51259
  11  15   1     1480.49     1588.35     68.60 o   0.52259
  12  15   1        0.22       21.75     52.81 o   0.53502
  13  15   1      537.46      587.65     67.21 o   0.54971
  14  15   1       22.38       71.69     57.47 o   0.56650
  15  15   1       56.85       13.93     67.23 o   0.58520
   0  16   1       79.61      158.68    106.75 o   0.59681
   1  16   1      549.59      634.70    109.63 o   0.58078
   2  16   1      245.35      215.50     52.66 o   0.56677
   3  16   1       54.11       35.54     55.39 o   0.55493
   4  16   1     1019.90     1012.98     74.17 o   0.54540
   5  16   1      121.08      109.63     83.67 o   0.53830
   6  16   1     2219.60     2235.88    124.06 o   0.53373
   7  16   1      340.62      288.50     86.55 o   0.53176
   8  16   1      136.84      138.48     95.21 o   0.53242
   9  16   1      390.38      409.67    100.98 o   0.53569
  10  16   1      188.17       49.05     98.09 o   0.54153
  11  16   1        4.64        0.00     83.67 o   0.54985
  12  16   1      224.73      245.16     56.57 o   0.56055
  13  16   1       56.68       54.29     56.14 o   0.57350
  14  16   1      180.32      239.21     66.71 o   0.58853
   3  17   1       41.58        9.90     59.76 o   0.59167
   4  17   1       33.26       27.26     57.90 o   0.58166
   5  17   1      910.44      996.07     80.38 o   0.57391
   6  17   1        3.83        2.89     80.78 o   0.56852
   7  17   1     1163.18     1119.38    115.40 o   0.56556
   8  17   1      752.04      874.16    109.63 o   0.56505
   9  17   1        5.09        2.89     89.44 o   0.56702
  10  17   1      554.25      721.25    118.29 o   0.57144
  11  17   1      332.81      300.04    100.98 o   0.57824
  12  17   1      103.92      118.29    115.40 o   0.58735
  13  17   1      957.21     1041.49    135.60 o   0.59867
   8  18   1      424.25      461.60    118.29 o   0.59824
  12  17  -2        0.20       23.08     89.44 o   0.59551
  11  17  -2        0.93        5.77    115.40 o   0.58636
  10  17  -2      754.35      631.82    103.86 o   0.57947
   9  17  -2       15.87       51.93     86.55 o   0.57494
   8  17  -2       42.67       28.85     92.32 o   0.57283
   7  17  -2      593.33      597.20    100.98 o   0.57314
   6  17  -2      999.36     1022.01     81.52 o   0.57589
   5  17  -2        0.42       17.41     60.15 o   0.58104
   4  17  -2      396.83      327.08     68.60 o   0.58853
   3  17  -2      372.45      404.43     66.71 o   0.59826
  14  16  -2        5.75       66.36    112.52 o   0.59677
  13  16  -2       97.74      109.63    118.29 o   0.58177
  12  16  -2       22.09        0.00    115.40 o   0.56884
  11  16  -2       37.04       17.31     92.32 o   0.55812
  10  16  -2      517.59      539.50    115.40 o   0.54973
   9  16  -2     1436.53     1407.88    118.29 o   0.54380
   8  16  -2       23.67       28.67     65.18 o   0.54039
   7  16  -2        7.72        0.00     89.44 o   0.53956
   6  16  -2      113.99       43.12     66.95 o   0.54131
   5  16  -2     2025.96     2091.96     88.30 o   0.54563
   4  16  -2      469.57      351.97     62.85 o   0.55245
   3  16  -2      186.44      166.56     60.21 o   0.56168
   2  16  -2      972.77     1011.99     67.23 o   0.57321
   1  16  -2       54.92      155.79    106.75 o   0.58690
  15  15  -2       22.62       23.08    103.86 o   0.59340
  14  15  -2       99.73      138.48    112.52 o   0.57480
  13  15  -2       95.55      141.37    112.52 o   0.55808
  12  15  -2      339.73      481.80    109.63 o   0.54342
  11  15  -2      159.17      170.22    103.86 o   0.53100
  10  15  -2        4.16       63.47     89.44 o   0.52097
   9  15  -2       86.26       77.90     98.09 o   0.51348
   8  15  -2      367.39      274.08    100.98 o   0.50862
   7  15  -2       50.47       11.54     86.55 o   0.50649
   6  15  -2       11.20        0.00     86.55 o   0.50712
   5  15  -2       15.20        0.00     59.05 o   0.51049
   4  15  -2     1058.95      994.64     64.90 o   0.51655
   3  15  -2      182.57      175.83     58.11 o   0.52522
   2  15  -2       46.89       30.70     51.76 o   0.53635
   1  15  -2      809.41      790.81     60.81 o   0.54980
   0  15  -2      143.17      201.95    103.86 o   0.56542
  -1  15  -2     1149.36     1174.20    112.52 o   0.58301
 -16 -14   2      292.52      286.19     75.15 o   0.59685
 -15 -14   2      878.32      868.09     77.62 o   0.57484
 -14 -14   2       65.34      116.70     64.42 o   0.55447
  13  14  -2      216.35      187.53    106.75 o   0.53594
  12  14  -2       24.64       20.20     86.55 o   0.51945
  11  14  -2      313.34      297.16     89.44 o   0.50519
  10  14  -2       36.36        8.66     95.21 o   0.49336
   9  14  -2        2.03        8.66     69.24 o   0.48414
   8  14  -2      127.99       72.13     80.78 o   0.47767
   7  14  -2     2184.85     2160.87    112.52 o   0.47407
   6  14  -2        0.24        5.77     80.78 o   0.47341
   5  14  -2      278.42      285.62     80.78 o   0.47569
   4  14  -2      151.96      133.05     54.75 o   0.48088
   3  14  -2      684.01      617.12     57.49 o   0.48888
   2  14  -2        2.12        5.77     47.50 o   0.49956
   1  14  -2       98.95       98.71     49.07 o   0.51275
   0  14  -2     1210.84     1091.47     56.57 o   0.52826
  -1  14  -2       63.32      132.71     83.67 o   0.54590
  -2  14  -2      997.60     1038.60    121.17 o   0.56546
  -3  14  -2      242.86      265.42    109.63 o   0.58676
 -16 -13   2      120.07       72.13     69.36 o   0.58189
 -15 -13   2      241.15      228.03     64.24 o   0.55815
 -14 -13   2      892.33      965.56     72.40 o   0.53598
 -13 -13   2        1.03       21.35     57.10 o   0.51557
 -12 -13   2      186.90      181.70     57.47 o   0.49713
  11  13  -2       89.10       75.01     72.13 o   0.48090
  10  13  -2        0.81        8.66     77.90 o   0.46711
   9  13  -2      279.29      225.03     89.44 o   0.45597
   8  13  -2      280.01      351.97     86.55 o   0.44769
   7  13  -2      988.97     1018.41     98.09 o   0.44242
   6  13  -2      955.87      833.77     86.55 o   0.44028
   5  13  -2        9.56       31.74     72.13 o   0.44130
   4  13  -2      149.75       52.35     47.82 o   0.44548
   3  13  -2      178.80      216.27     50.57 o   0.45271
   2  13  -2     1400.87     1606.89     66.51 o   0.46286
   1  13  -2      268.53      223.70     48.01 o   0.47574
   0  13  -2      459.57      448.60     50.65 o   0.49114
   1 -13   2     1800.96     1855.96     48.40 o   0.50882
   2 -13   2       11.25       54.47     43.31 o   0.52856
   3 -13   2     1597.22     1697.01     65.52 o   0.55014
   4 -13   2      862.02      856.11     61.37 o   0.57334
   5 -13   2        7.30        0.00     53.29 o   0.59799
 -17 -12   2        0.86        0.00     61.10 o   0.59570
 -16 -12   2      570.56      687.08     77.20 o   0.56898
 -15 -12   2      262.66      290.43     67.23 o   0.54353
 -14 -12   2      438.69      449.43     65.15 o   0.51952
 -13 -12   2     1423.97     1497.12     74.44 o   0.49716
 -12 -12   2      407.94      443.56     62.36 o   0.47669
 -11 -12   2        8.02       12.69     45.59 o   0.45837
  10  12  -2      941.48      776.07     75.01 o   0.44245
   9  12  -2     2579.10     2414.75    121.17 o   0.42921
   8  12  -2      754.05      752.99     89.44 o   0.41889
   7  12  -2      288.88      276.96     83.67 o   0.41173
   6  12  -2     1947.02     1875.25     95.21 o   0.40788
   5  12  -2        3.97       11.54     66.36 o   0.40744
   4  12  -2      371.69      435.64     60.59 o   0.41042
   3  12  -2     1765.54     1689.50     59.53 o   0.41675
   2  12  -2       18.95        7.91     44.26 o   0.42627
   1  12  -2     1501.07     1531.50     58.22 o   0.43879
   0  12  -2      239.94      226.69     42.70 o   0.45405
   1 -12   2       33.52       50.97     28.48 o   0.47178
   2 -12   2      727.74      726.14     37.55 o   0.49172
   3 -12   2      139.92       88.68     46.74 o   0.51362
   4 -12   2      785.03      778.62     58.09 o   0.53723
   5 -12   2     2548.93     2497.92     81.59 o   0.56233
   6 -12   2       25.81       40.53     54.07 o   0.58874
 -17 -11   2      563.04      608.15     75.99 o   0.58657
 -16 -11   2       52.30       88.90     68.13 o   0.55828
 -15 -11   2       41.92       68.25     57.49 o   0.53113
 -14 -11   2      135.53      143.63     58.74 o   0.50528
 -13 -11   2      622.09      516.88     63.66 o   0.48096
 -12 -11   2     1260.72     1299.96     73.94 o   0.45839
 -11 -11   2       84.77       68.19     50.51 o   0.43786
 -10 -11   2      258.65      183.54     41.49 o   0.41967
  -9 -11   2     1619.03     1736.83     69.00 o   0.40412
   8  11  -2     1915.14     1973.34     98.09 o   0.39154
   7  11  -2      894.31      839.54     80.78 o   0.38222
   6  11  -2        6.00        0.00     69.24 o   0.37640
   5  11  -2       55.90       69.24     51.93 o   0.37424
   4  11  -2       12.95        2.89     54.82 o   0.37580
   3  11  -2      274.72      305.81     57.70 o   0.38105
   2  11  -2     2366.13     2404.48     35.68 o   0.38983
   1  11  -2       76.48      100.87     13.84 o   0.40191
   0 -11   2     1206.91     1141.14     23.35 o   0.41700
   1 -11   2       15.48       20.18     27.33 o   0.43479
   2 -11   2       14.66       21.27     28.17 o   0.45497
   3 -11   2       20.55       11.10     27.64 o   0.47723
   4 -11   2      611.82      580.45     49.20 o   0.50129
   5 -11   2      307.31      314.33     50.51 o   0.52691
   6 -11   2      620.26      614.39     58.92 o   0.55387
   7 -11   2       15.62        0.00     57.10 o   0.58198
 -17 -10   2       13.87       86.14     72.40 o   0.57970
 -16 -10   2     1944.15     2029.60     83.64 o   0.54992
 -15 -10   2        0.83       14.90     62.20 o   0.52112
 -14 -10   2      763.42      727.47     68.32 o   0.49347
 -13 -10   2     1237.19     1131.77     69.27 o   0.46718
 -12 -10   2        1.17        0.00     49.91 o   0.44249
 -11 -10   2     2806.89     2783.91     80.10 o   0.41969
 -10 -10   2       70.17       75.47     47.13 o   0.39909
  -9 -10   2      122.82      137.68     40.90 o   0.38106
  -8 -10   2      835.77      824.69     49.63 o   0.36597
   7  10  -2     1821.64     1785.82     80.78 o   0.35420
   6  10  -2      100.00       17.31     49.05 o   0.34608
   5  10  -2     1110.23      960.71     75.01 o   0.34189
   4  10  -2      925.14      894.35     69.24 o   0.34176
   3  10  -2        2.48        8.66     49.05 o   0.34570
   2  10  -2      349.47      312.69     19.84 o   0.35357
   1  10  -2     3364.57     3218.95     38.18 o   0.36512
   0 -10   2     1240.76     1166.65     13.67 o   0.38001
   1 -10   2     1991.70     1709.95     15.18 o   0.39787
   2 -10   2      846.73      768.58     15.25 o   0.41832
   3 -10   2     2383.33     2041.92     25.43 o   0.44100
   4 -10   2      108.14      153.09     46.37 o   0.46557
   5 -10   2     1538.70     1353.71     60.29 o   0.49177
   6 -10   2      347.86      377.34     51.99 o   0.51934
   7 -10   2      147.91      142.13     56.00 o   0.54807
   8 -10   2       17.47       21.79     58.92 o   0.57780
 -17  -9   2      460.69      502.03     75.15 o   0.57518
 -16  -9   2       11.43        0.00     60.79 o   0.54399
 -15  -9   2     2352.41     2450.27     88.58 o   0.51363
 -14  -9   2      274.63      226.45     55.41 o   0.48426
 -13  -9   2     2263.70     2021.03     73.36 o   0.45606
 -12  -9   2     1335.36     1291.04     63.24 o   0.42926
 -11  -9   2      125.94      180.54     47.13 o   0.40415
 -10  -9   2     3519.17     3590.72     77.20 o   0.38107
  -9  -9   2     2917.09     3180.88     75.15 o   0.36039
  -8  -9   2       10.59       29.25     38.81 o   0.34256
  -7  -9   2     2426.15     2328.60     57.01 o   0.32803
   6   9  -2      204.72      173.10     54.82 o   0.31727
   5   9  -2     1736.35     1710.81     83.67 o   0.31067
   4   9  -2     3468.18     3257.17     80.78 o   0.30848
   3   9  -2     1947.44     1808.90     66.36 o   0.31082
   2   9  -2        3.67       67.28     20.77 o   0.31757
   1   9  -2      231.53      270.95     21.07 o   0.32846
   0  -9   2     3080.29     3036.74     33.84 o   0.34310
   1  -9   2      140.69       95.76     14.27 o   0.36104
   2  -9   2     1158.00     1071.90     18.24 o   0.38181
   3  -9   2      134.19      104.88     14.21 o   0.40497
   4  -9   2     4630.12     4360.09     37.66 o   0.43014
   5  -9   2     1471.00     1398.98     36.57 o   0.45698
   6  -9   2      539.10      546.12     51.75 o   0.48523
   7  -9   2      709.34      653.24     54.97 o   0.51464
   8  -9   2      704.41      770.14     64.42 o   0.54503
   9  -9   2      140.86      135.66     58.92 o   0.57624
 -17  -8   2        8.36       15.08     49.40 o   0.57306
 -16  -8   2      778.27      727.47     65.18 o   0.54058
 -15  -8   2       21.92       18.80     59.05 o   0.50878
 -14  -8   2     1354.70     1371.82     69.36 o   0.47779
 -13  -8   2      177.46      129.51     56.07 o   0.44778
 -12  -8   2      991.40      940.54     60.15 o   0.41895
 -11  -8   2     1176.36     1176.97     57.01 o   0.39158
 -10  -8   2      118.72       95.21     45.59 o   0.36598
  -9  -8   2     1164.28     1184.30     51.00 o   0.34256
  -8  -8   2     3016.20     2848.56     62.20 o   0.32179
  -7  -8   2      107.73       94.78     31.88 o   0.30421
  -6  -8   2     7035.38     6633.24     78.04 o   0.29041
   5   8  -2      627.40      654.90     51.93 o   0.28094
   4   8  -2       57.61       60.59     43.28 o   0.27625
   3   8  -2       27.70       25.97     49.05 o   0.27658
   2   8  -2       24.42       34.95     20.36 o   0.28191
   1   8  -2     1657.59     1822.14     33.26 o   0.29197
   0  -8   2      594.55      599.55     27.41 o   0.30630
   1  -8   2     6159.78     5899.87     38.38 o   0.32432
   2  -8   2       49.84       41.77     13.50 o   0.34547
   3  -8   2     2683.88     2380.74     31.62 o   0.36920
   4  -8   2       18.65       23.58     12.96 o   0.39505
   5  -8   2     1314.46     1093.66     19.09 o   0.42263
   6  -8   2       65.96       73.20     27.90 o   0.45162
   7  -8   2      860.43      820.25     37.51 o   0.48178
   8  -8   2      153.09      165.09     33.43 o   0.51288
   9  -8   2      750.11      843.86     65.28 o   0.54478
  10  -8   2      319.04      338.11     68.13 o   0.57734
 -17  -7   2       14.98       37.66     51.32 o   0.57337
 -16  -7   2       12.53       72.44     59.53 o   0.53975
 -15  -7   2      827.68      914.55     67.77 o   0.50665
 -14  -7   2      224.69      209.68     50.88 o   0.47419
 -13  -7   2     2111.17     1882.08     71.05 o   0.44250
 -12  -7   2        1.53       15.87     46.92 o   0.41178
 -11  -7   2      261.85      269.66     49.95 o   0.38225
 -10  -7   2      788.09      755.50     51.99 o   0.35420
  -9  -7   2     1225.85     1108.69     48.83 o   0.32802
  -8  -7   2     1405.28     1398.77     47.13 o   0.30420
  -7  -7   2      462.64      433.11     38.12 o   0.28332
  -6  -7   2       17.34       10.32     29.11 o   0.26609
   5   7  -2     3744.58     3562.98     80.78 o   0.25324
   4   7  -2     2300.43     2157.98     60.59 o   0.24546
   3   7  -2     1991.72     1687.73     57.70 o   0.24325
   2   7  -2      135.11      156.47     22.26 o   0.24675
   1   7  -2     1934.81     2091.32     47.65 o   0.25573
   0  -7   2     1562.48     1790.72     34.03 o   0.26964
   1  -7   2     7651.32     7527.42     61.11 o   0.28777
   2  -7   2    24388.51    23523.25     75.07 o   0.30937
   3  -7   2     5124.41     5093.95     37.99 o   0.33378
   4  -7   2    22066.47    21303.23     62.84 o   0.36042
   5  -7   2      157.63      138.65      8.54 o   0.38883
   6  -7   2     3421.43     3211.29     52.97 o   0.41866
   7  -7   2       85.46       85.86     31.55 o   0.44962
   8  -7   2        4.28       37.57     31.88 o   0.48149
   9  -7   2       53.43       41.62     34.19 o   0.51411
  10  -7   2      985.42      992.59     50.65 o   0.54734
  11  -7   2       89.11      106.70     59.95 o   0.58107
 -17  -6   2      256.05      250.51     50.23 o   0.57611
 -16  -6   2      167.77      170.87     46.48 o   0.54149
 -15  -6   2        2.04       36.06     48.96 o   0.50726
 -14  -6   2      772.13      753.75     60.79 o   0.47351
 -13  -6   2        2.18        0.00     18.59 o   0.44035
 -12  -6   2     4032.62     4136.03     85.39 o   0.40792
 -11  -6   2      209.01      188.98     38.60 o   0.37641
 -10  -6   2      900.33      918.01     45.87 o   0.34607
  -9  -6   2      529.00      597.61     42.69 o   0.31724
  -8  -6   2     1717.51     1839.57     54.03 o   0.29038
  -7  -6   2      132.18      221.32     35.31 o   0.26606
  -6  -6   2     1271.48     1264.26     41.78 o   0.24507
  -5  -6   2        9.70        8.16     27.03 o   0.22830
   4   6  -2     2272.24     2838.85     77.90 o   0.21675
   3   6  -2     1483.19     1580.98     66.36 o   0.21128
   2   6  -2     5400.55     5541.69     43.61 o   0.21234
   1   6  -2      961.15      766.51     33.24 o   0.21986
   0  -6   2     6147.60     5793.11     48.91 o   0.23320
   1  -6   2      692.46      686.67     24.29 o   0.25145
   2  -6   2     4192.28     4112.04     33.64 o   0.27361
   3  -6   2    29774.41    30493.86     71.60 o   0.29882
   4  -6   2     4681.01     4791.82     35.54 o   0.32638
   5  -6   2     9081.12     8253.71     32.35 o   0.35574
   6  -6   2      799.31      780.85     21.79 o   0.38649
   7  -6   2     1458.56     1384.53     27.66 o   0.41832
   8  -6   2       42.82       30.99     19.63 o   0.45101
   9  -6   2     1348.42     1327.79     48.97 o   0.48437
  10  -6   2      645.56      647.60     43.90 o   0.51829
  11  -6   2     2263.00     2299.87     64.02 o   0.55266
  12  -6   2      284.52      269.69     53.74 o   0.58739
 -17  -5   2        5.30        0.00     46.86 o   0.58124
 -16  -5   2      632.28      533.91     50.89 o   0.54579
 -15  -5   2        1.96       31.40     43.66 o   0.51061
 -14  -5   2        9.88        0.00     47.13 o   0.47577
 -13  -5   2     1173.97     1127.55     29.43 o   0.44135
 -12  -5   2       10.23        5.75     18.22 o   0.40745
 -11  -5   2     1885.42     1986.33     61.20 o   0.37422
 -10  -5   2       44.87       37.51     34.68 o   0.34185
  -9  -5   2      693.68      692.51     39.74 o   0.31061
  -8  -5   2       39.39       21.64     28.56 o   0.28087
  -7  -5   2        3.42        8.66     28.56 o   0.25317
  -6  -5   2       70.16       81.55     24.95 o   0.22826
  -5  -5   2    11594.08    10562.00     80.10 o   0.20713
  -4  -5   2       65.31      116.27     30.40 o   0.19105
   3   5  -2     6506.85     6797.08    103.86 o   0.18136
   2   5  -2     1867.49     1768.54     25.67 o   0.17911
   1   5  -2       87.73       73.95     17.38 o   0.18457
   0  -5   2     1280.25     1254.95     25.33 o   0.19710
   1  -5   2       54.27       23.65     13.64 o   0.21547
   2  -5   2      116.93      176.96     12.69 o   0.23833
   3  -5   2     1407.47     1425.94     17.08 o   0.26452
   4  -5   2    10501.48    10192.54     32.23 o   0.29315
   5  -5   2     1866.07     2023.01     16.46 o   0.32358
   6  -5   2     2852.12     2650.11     31.37 o   0.35533
   7  -5   2       19.47        0.71     18.58 o   0.38809
   8  -5   2      463.30      399.58     23.98 o   0.42163
   9  -5   2       11.35        8.30     24.49 o   0.45576
  10  -5   2      759.60      701.12     31.91 o   0.49037
  11  -5   2      572.07      526.84     54.75 o   0.52536
  12  -5   2     1576.68     1569.36     72.78 o   0.56066
  13  -5   2      273.46      266.37     61.37 o   0.59621
 -17  -4   2       24.99        0.00     63.24 o   0.58870
 -16  -4   2      370.34      334.72     45.78 o   0.55258
 -15  -4   2      160.39      178.09     43.90 o   0.51664
 -14  -4   2        5.08        9.25     37.07 o   0.48093
 -13  -4   2       34.28       15.03     20.46 o   0.44549
 -12  -4   2      855.11      870.62     28.41 o   0.41040
 -11  -4   2      307.44      290.04     23.83 o   0.37575
 -10  -4   2     6960.70     7045.15     90.35 o   0.34168
  -9  -4   2       11.43       16.52     29.53 o   0.30838
  -8  -4   2     4637.05     4894.09     73.94 o   0.27613
  -7  -4   2        0.40       17.92     31.57 o   0.24534
  -6  -4   2       14.00        8.51     27.03 o   0.21664
  -5  -4   2      592.42      792.09     36.55 o   0.19098
  -4  -4   2     4774.13     4201.44     51.75 o   0.16972
   3   4  -2        0.03       14.43     34.62 o   0.15471
   2   4  -2     6052.90     6049.86     80.78 o   0.14786
   1   4  -2      192.37      298.66     23.39 o   0.15028
   0   4  -2    32586.69    34461.34    123.64 o   0.16157
   1  -4   2     3188.76     2828.48     26.72 o   0.18005
   2  -4   2     7190.41     7687.32     35.16 o   0.20379
   3  -4   2      216.34      219.06     11.16 o   0.23117
   4  -4   2     4460.29     4467.35     22.00 o   0.26104
   5  -4   2     2350.20     1893.89     15.67 o   0.29265
   6  -4   2       10.48        5.12      5.08 o   0.32548
   7  -4   2     2034.04     1951.38     29.50 o   0.35921
   8  -4   2      180.66      155.90     23.41 o   0.39360
   9  -4   2       56.43       47.54     24.07 o   0.42849
  10  -4   2      337.41      306.25     30.69 o   0.46377
  11  -4   2      868.76      813.86     40.94 o   0.49936
  12  -4   2       74.41      108.46     34.69 o   0.53520
  13  -4   2      546.68      516.64     59.53 o   0.57123
 -17  -3   2      287.07      347.82     71.88 o   0.59840
 -16  -3   2      385.07      313.07     63.14 o   0.56178
 -15  -3   2        6.36        5.53     39.00 o   0.52527
 -14  -3   2      390.44      372.12     40.13 o   0.48890
 -13  -3   2      168.97      119.35     22.34 o   0.45269
 -12  -3   2        9.53        7.87     22.32 o   0.41668
 -11  -3   2    25344.54    25016.74    114.82 o   0.38095
 -10  -3   2      190.61      147.02     24.39 o   0.34557
  -9  -3   2     7949.43     7756.50     82.97 o   0.31066
  -8  -3   2        8.30       27.21     29.11 o   0.27639
  -7  -3   2     2186.71     2062.48     39.74 o   0.24306
  -6  -3   2      115.53       44.45     27.48 o   0.21108
  -5  -3   2        5.36        0.00     29.53 o   0.18119
  -4  -3   2      843.59      386.37     25.44 o   0.15460
  -3  -3   2      323.55      967.17     31.45 o   0.13330
   1   3  -2    15929.47    15895.15     68.13 o   0.11787
   0   3  -2     6553.33     8016.89     43.55 o   0.12708
  -1   3  -2    95230.36    93603.21    682.73 o   0.14560
   2  -3   2     5332.57     6340.31     37.63 o   0.17044
   3  -3   2        9.88       17.31      7.69 o   0.19923
   4  -3   2      217.71      150.60      8.79 o   0.23051
   5  -3   2     2399.13     2188.42     15.89 o   0.26339
   6  -3   2     1570.89     1503.23     14.57 o   0.29733
   7  -3   2      124.34      127.11      8.82 o   0.33202
   8  -3   2      862.93      745.29     11.13 o   0.36723
   9  -3   2        6.95       10.33     23.77 o   0.40284
  10  -3   2      944.91      878.31     36.74 o   0.43875
  11  -3   2       48.73       78.55     30.69 o   0.47488
  12  -3   2     1521.89     1658.12     52.20 o   0.51120
  13  -3   2      235.67      281.45     41.86 o   0.54766
  14  -3   2     1864.62     1886.77     86.59 o   0.58424
 -16  -2   2      176.33      216.33     63.14 o   0.57327
 -15  -2   2      250.59      226.72     60.15 o   0.53636
 -14  -2   2      152.58       99.43     36.66 o   0.49953
 -13  -2   2     1177.21     1252.17     34.66 o   0.46279
 -12  -2   2      568.33      471.45     27.18 o   0.42616
 -11  -2   2       95.10      112.58     21.27 o   0.38968
 -10  -2   2    11069.06    11135.36     66.63 o   0.35338
  -9  -2   2       37.69       34.08     19.13 o   0.31734
  -8  -2   2    11711.27    11793.77     70.23 o   0.28166
  -7  -2   2      474.38      500.65     29.53 o   0.24647
  -6  -2   2      793.02      641.54     30.40 o   0.21205
  -5  -2   2       40.34       56.26     26.52 o   0.17882
  -4  -2   2     6960.47     7324.02     61.99 o   0.14760
   3   2  -2      282.78      501.99     34.62 o   0.11996
  -1   2  -2     1688.35      891.47     23.08 o   0.11301
  -2   2  -2    79138.83    77745.66    659.88 o   0.13913
   3  -2   2      549.10      699.60     13.85 o   0.16952
   4  -2   2       47.77       24.39     10.55 o   0.20228
   5  -2   2       38.00       47.42     10.15 o   0.23641
   6  -2   2      160.65      167.81     11.80 o   0.27140
   7  -2   2     7947.38     7729.10     37.06 o   0.30696
   8  -2   2      851.31      782.11     16.96 o   0.34291
   9  -2   2      223.05      190.46     14.18 o   0.37914
  10  -2   2      309.15      313.79     18.78 o   0.41558
  11  -2   2     1906.96     1827.58     30.06 o   0.45217
  12  -2   2      236.15      182.17     37.17 o   0.48888
  13  -2   2      759.62      753.56     46.86 o   0.52569
  14  -2   2     1046.89     1119.79     54.34 o   0.56257
 -16  -1   2      160.69      214.41     64.90 o   0.58691
 -15  -1   2      328.80      334.66     59.16 o   0.54978
 -14  -1   2      402.03      400.17     57.90 o   0.51268
 -13  -1   2      575.26      604.31     29.15 o   0.47562
 -12  -1   2      905.86      884.35     31.63 o   0.43862
 -11  -1   2     1966.37     1959.86     36.00 o   0.40170
 -10  -1   2        0.51        2.89     19.73 o   0.36487
  -9  -1   2     8369.79     8343.32     55.91 o   0.32817
  -8  -1   2      125.27      140.56     17.47 o   0.29164
  -7  -1   2     6911.36     7577.29     50.18 o   0.25537
  -6  -1   2     2704.16     2554.41     33.96 o   0.21947
  -5  -1   2      641.34      799.00     21.03 o   0.18416
  -4  -1   2      489.81      622.40     22.93 o   0.14986
   3   1  -2     5542.05     5155.51     54.82 o   0.11748
  -2   1  -2      149.77       92.32     17.31 o   0.11159
  -3   1  -2      569.74      858.82     20.49 o   0.14342
   4  -1   2     4702.69     4315.37     22.97 o   0.17744
   5  -1   2     8068.75     8389.73     40.88 o   0.21260
   6  -1   2      457.79      492.58     18.81 o   0.24840
   7  -1   2      790.02      946.75     20.41 o   0.28462
   8  -1   2     5487.74     5452.30     57.10 o   0.32110
   9  -1   2        6.69        1.33     20.77 o   0.35778
  10  -1   2      216.86      157.42     22.95 o   0.39458
  11  -1   2      285.72      272.60     24.14 o   0.43149
  12  -1   2       38.54       42.10     22.21 o   0.46848
  13  -1   2      293.89      296.03     38.96 o   0.50552
  14  -1   2     1257.53     1263.13     55.53 o   0.54261
  15  -1   2      264.78      271.19     48.63 o   0.57974
 -15   0   2        2.74        7.48     54.03 o   0.56534
 -14   0   2        0.46        3.82     51.75 o   0.52814
 -13   0   2     2008.72     2012.92     51.68 o   0.49096
 -12   0   2        2.48       17.47     21.81 o   0.45383
 -11   0   2     1172.63     1158.41     29.01 o   0.41673
 -10   0   2     3068.41     3020.24     36.96 o   0.37970
  -9   0   2      135.83      102.04     18.14 o   0.34274
  -8   0   2    19820.76    19266.48     79.51 o   0.30589
  -7   0   2       40.88       54.98     13.03 o   0.26919
  -6   0   2     9893.29    10323.79     45.44 o   0.23271
  -5   0   2     5200.33     5325.73     28.99 o   0.19657
  -4   0   2     2111.30     2478.92     24.69 o   0.16100
  -3   0   2      128.02       98.56     14.35 o   0.12649
  -3   0  -2      613.93     1372.35     31.18 o   0.12326
   4   0   2    12600.67    14033.79     56.90 o   0.15762
   5   0   2     2339.40     2715.48     26.73 o   0.19311
   6   0   2        0.71        1.29     12.83 o   0.22921
   7   0   2     5437.72     5555.04     41.08 o   0.26566
   8   0   2      916.92      918.10     30.95 o   0.30235
   9   0   2     2409.51     2389.31     47.50 o   0.33919
  10   0   2      496.17      452.95     33.61 o   0.37613
  11   0   2      164.95      176.74     30.95 o   0.41316
  12   0   2      399.53      369.55     33.20 o   0.45025
  13   0   2        2.79        5.43     26.25 o   0.48738
  14   0   2       20.99       22.97     40.65 o   0.52455
  15   0   2     1472.12     1538.91     63.51 o   0.56175
  16   0   2       81.55       78.09     49.49 o   0.59898
 -15   1   2        0.96        0.00     54.03 o   0.58288
 -14   1   2       96.32       85.88     52.92 o   0.54572
 -13   1   2      255.76      246.65     34.65 o   0.50859
 -12   1   2     3188.93     3327.05     58.15 o   0.47150
 -11   1   2      335.26      345.58     20.33 o   0.43446
 -10   1   2     1313.48     1276.34     27.43 o   0.39749
  -9   1   2     1148.14      933.13     20.09 o   0.36061
  -8   1   2      179.66      159.78     13.44 o   0.32384
  -7   1   2     8716.88     8443.07     39.68 o   0.28724
  -6   1   2      462.09      686.54     14.90 o   0.25086
  -5   1   2    30625.22    31043.10     69.15 o   0.21484
  -4   1   2     8082.74     8159.46     27.68 o   0.17937
  -3   1   2    16433.64    17276.46     36.68 o   0.14488
  -2   1   2      600.82      392.36     12.24 o   0.11225
  -3  -1  -2      624.74      401.02     25.97 o   0.11226
   4   1   2      276.50      246.98     12.39 o   0.14489
   5   1   2    12485.18    12388.64     43.15 o   0.17938
   6   1   2      269.92      277.82     14.08 o   0.21485
   7   1   2     6227.85     6394.01     41.38 o   0.25087
   8   1   2     1627.40     1409.39     38.81 o   0.28725
   9   1   2     3459.33     3399.16     56.00 o   0.32385
  10   1   2     1872.83     1748.20     45.73 o   0.36062
  11   1   2      591.00      561.81     40.56 o   0.39750
  12   1   2       21.51       15.76     33.97 o   0.43448
  13   1   2     1194.14     1197.06     50.65 o   0.47151
  14   1   2      411.88      409.06     38.72 o   0.50860
  15   1   2      242.93      195.79     47.33 o   0.54573
  16   1   2     1630.46     1589.98     66.06 o   0.58289
 -14   2   2      246.78      216.83     51.99 o   0.56523
 -13   2   2       23.59       40.53     36.34 o   0.52827
 -12   2   2       51.96       46.93     32.68 o   0.49138
 -11   2   2     1532.01     1664.08     45.94 o   0.45458
 -10   2   2      298.43      275.13     31.06 o   0.41787
  -9   2   2     1110.83      977.17     13.30 o   0.38131
  -8   2   2     1261.12     1182.41     13.13 o   0.34491
  -7   2   2        6.12        4.55      6.48 o   0.30876
  -6   2   2    29727.87    30612.82     95.26 o   0.27294
  -5   2   2     2606.35     2230.05     12.43 o   0.23761
  -4   2   2      285.99      170.90      7.29 o   0.20301
  -3   2   2     2408.39     3228.13     20.70 o   0.16961
  -2   2   2    15235.24    16304.40     32.55 o   0.13826
   1  -2  -2     6420.86     5270.91     34.62 o   0.11073
   4   2   2     5980.76     6098.11     51.99 o   0.14117
   5   2   2       89.97       67.68     25.44 o   0.17278
   6   2   2     2306.60     1985.77     40.65 o   0.20633
   7   2   2      289.85      372.17     28.56 o   0.24101
   8   2   2     1642.40     1575.55     39.43 o   0.27640
   9   2   2      716.62      632.87     36.04 o   0.31225
  10   2   2     3007.85     3170.98     62.36 o   0.34843
  11   2   2      584.45      434.92     42.98 o   0.38485
  12   2   2     6474.09     6637.00     88.72 o   0.42143
  13   2   2      209.26      201.84     40.90 o   0.45814
  14   2   2     2617.91     2860.67     72.78 o   0.49496
  15   2   2      648.43      630.12     47.07 o   0.53185
  16   2   2       41.31       68.54     48.91 o   0.56881
 -14   3   2      671.87      647.98     60.15 o   0.58646
 -13   3   2       96.48      102.04     38.70 o   0.54979
 -12   3   2        0.60       10.92     33.84 o   0.51322
 -11   3   2       18.78       22.23     31.06 o   0.47677
 -10   3   2     5400.50     5470.54     69.31 o   0.44048
  -9   3   2      212.71      188.10     28.22 o   0.40440
  -8   3   2      445.81      368.40     24.14 o   0.36857
  -7   3   2     1119.61     1193.95     29.09 o   0.33309
  -6   3   2       74.82       46.96     17.81 o   0.29808
  -5   3   2     7001.46     6776.98     44.21 o   0.26372
  -4   3   2      150.77      151.99     13.77 o   0.23031
   3  -3  -2       28.17      187.53     20.20 o   0.19833
  -2   3   2    32112.92    30774.14     84.41 o   0.16858
  -1   3   2    31342.78    32153.74    105.72 o   0.14248
   0  -3  -2     2912.87     3372.57     49.05 o   0.12239
  -1  -3  -2      145.86       49.05     14.43 o   0.11160
  -3  -3  -2       34.16      222.15     25.97 o   0.12567
   4   3   2        2.13        2.38     12.28 o   0.14716
   5   3   2     1527.05     1668.77     41.78 o   0.17411
   6   3   2       41.00       49.44     29.53 o   0.20438
   7   3   2     1787.88     1984.04     41.78 o   0.23669
   8   3   2      179.22      175.59     28.34 o   0.27031
   9   3   2      110.79      125.50     30.60 o   0.30482
  10   3   2     1207.67     1228.91     48.45 o   0.33993
  11   3   2     1795.27     1914.10     59.53 o   0.37549
  12   3   2     2808.41     3077.14     69.30 o   0.41137
  13   3   2     8871.12     9024.83    112.99 o   0.44750
  14   3   2       10.95       13.94     43.64 o   0.48382
  15   3   2     1619.42     1608.19     65.03 o   0.52029
  16   3   2      661.34      710.47     49.97 o   0.55688
  17   3   2        7.87        9.66     49.28 o   0.59358
 -13   4   2       86.23      116.66     36.11 o   0.57293
 -12   4   2        7.39       13.98     35.51 o   0.53676
 -11   4   2      552.90      613.96     39.33 o   0.50077
 -10   4   2      215.27      245.49     33.68 o   0.46500
  -9   4   2     7116.41     7069.78     64.69 o   0.42950
  -8   4   2        7.93        1.17     22.05 o   0.39436
  -7   4   2      498.38      517.23     25.14 o   0.35967
  -6   4   2     2326.84     2181.54     34.90 o   0.32557
  -5   4   2      928.71      963.42     21.86 o   0.29229
  -4   4   2     1941.42     1580.94     23.89 o   0.26012
  -3   4   2     3252.08     3377.14     24.82 o   0.22954
  -2   4   2      280.89      414.18      9.22 o   0.20128
  -1   4   2    11449.24    11866.93     39.28 o   0.17644
   0   4   2     4831.70     4976.07     43.64 o   0.15667
   1   4   2     1006.73      646.24     12.20 o   0.14408
   2   4   2    10449.04    11521.15     52.60 o   0.14059
   3   4   2       66.57       32.82     15.89 o   0.14687
   4   4   2       78.87       82.37     13.07 o   0.16177
   5   4   2       22.39       58.61     11.31 o   0.18321
   6   4   2     5670.96     5040.61     64.24 o   0.20919
   7   4   2      116.14       88.14     25.59 o   0.23822
   8   4   2       38.12      104.54     26.29 o   0.26932
   9   4   2       39.08       23.08     27.48 o   0.30185
  10   4   2     1021.59     1051.58     46.92 o   0.33540
  11   4   2      390.38      250.11     39.74 o   0.36968
  12   4   2        1.72       17.31     38.76 o   0.40452
  13   4   2     1080.62     1066.26     53.80 o   0.43977
  14   4   2      299.19      268.85     49.20 o   0.47536
  15   4   2        9.59       17.35     51.27 o   0.51120
  16   4   2      948.42      960.94     65.62 o   0.54725
  17   4   2      679.56      746.21     81.52 o   0.58346
 -13   5   2        1.63       11.61     43.44 o   0.59752
 -12   5   2      253.21      272.21     36.68 o   0.56180
 -11   5   2       36.56       67.39     30.79 o   0.52632
 -10   5   2      893.51      877.39     35.50 o   0.49113
  -9   5   2       73.09       71.14     24.45 o   0.45628
  -8   5   2     9469.91     9519.49     69.92 o   0.42187
  -7   5   2        8.84       12.20     19.83 o   0.38802
  -6   5   2     1405.58     1266.35     28.15 o   0.35487
  -5   5   2      196.83      146.87     17.83 o   0.32265
  -4   5   2      187.97      163.80     12.70 o   0.29167
  -3   5   2     4899.82     5009.37     23.30 o   0.26236
  -2   5   2      446.95      484.93     11.10 o   0.23536
  -1   5   2      520.05      532.08     15.83 o   0.21154
   0   5   2     2918.20     2461.25     23.73 o   0.19210
   1   5   2     6380.26     5265.36     28.91 o   0.17847
   2   5   2       83.53       81.36     10.95 o   0.17203
   3   5   2    13284.45    13479.78     52.77 o   0.17360
   4   5   2     1526.81     1682.67     25.51 o   0.18296
   5   5   2     5767.23     5585.82     31.27 o   0.19902
   6   5   2       32.29        1.50     16.59 o   0.22031
   7   5   2     5180.99     5748.39     42.03 o   0.24549
   8   5   2      187.39      128.52     30.40 o   0.27347
   9   5   2      208.10       74.68     35.66 o   0.30349
  10   5   2        0.13        5.42     33.61 o   0.33499
  11   5   2       24.07       23.67     39.74 o   0.36760
  12   5   2      176.34      129.93     45.59 o   0.40104
  13   5   2      101.39      112.90     47.13 o   0.43513
  14   5   2       38.49       80.78     44.88 o   0.46972
  15   5   2     2249.31     2491.86     77.20 o   0.50471
  16   5   2      105.35      136.05     56.00 o   0.54002
  17   5   2      266.89      308.70     63.50 o   0.57560
 -12   6   2       15.59       50.18     57.90 o   0.58815
 -11   6   2      721.33      735.18     34.65 o   0.55322
 -10   6   2       88.50      126.59     26.63 o   0.51863
  -9   6   2      419.74      418.80     27.67 o   0.48446
  -8   6   2       19.38       15.70     22.22 o   0.45081
  -7   6   2     5649.55     5707.11     54.55 o   0.41778
  -6   6   2      688.60      768.88     25.80 o   0.38556
  -5   6   2     5472.05     5588.71     45.65 o   0.35435
  -4   6   2     3424.00     3385.46     40.03 o   0.32445
  -3   6   2     1136.67     1309.70     14.08 o   0.29626
  -2   6   2      343.18      341.98     13.21 o   0.27030
  -1   6   2     2568.46     2398.76     23.16 o   0.24730
   0   6   2     5527.62     5253.30     39.33 o   0.22814
   1   6   2    12850.44    13154.10     92.00 o   0.21385
   2   6   2     5124.11     5040.15     39.57 o   0.20546
   3   6   2        2.33       16.42     12.55 o   0.20370
   4   6   2    10076.37     9708.43     61.08 o   0.20873
   5   6   2      127.26       86.31     19.14 o   0.22009
   6   6   2      494.64      603.48     18.46 o   0.23686
   7   6   2      115.22      106.40     16.95 o   0.25801
   8   6   2       79.92       51.10     12.88 o   0.28254
   9   6   2     1500.38     1532.53     49.95 o   0.30965
  10   6   2      746.26      798.10     45.59 o   0.33872
  11   6   2        2.03        4.08     35.66 o   0.36930
  12   6   2     1548.37     1561.77     64.04 o   0.40103
  13   6   2       26.86       33.36     41.49 o   0.43367
  14   6   2      840.13      795.58     61.99 o   0.46701
  15   6   2        9.22       14.97     52.57 o   0.50093
  16   6   2     2686.98     2637.22     85.39 o   0.53532
  17   6   2       71.15       79.14     58.69 o   0.57008
 -11   7   2      334.65      334.26     51.48 o   0.58128
 -10   7   2       52.98       85.97     42.67 o   0.54731
  -9   7   2        7.73       23.74     24.15 o   0.51382
  -8   7   2     2216.31     2270.58     37.33 o   0.48090
  -7   7   2       30.44       42.30     24.76 o   0.44868
  -6   7   2     2979.78     3104.98     57.63 o   0.41733
  -5   7   2      102.95       68.00     29.71 o   0.38705
  -4   7   2     6311.77     6278.08     68.53 o   0.35812
  -3   7   2     7283.23     7048.69     45.14 o   0.33089
  -2   7   2     3682.65     3982.25     31.05 o   0.30582
  -1   7   2     1090.01      911.80     22.38 o   0.28347
   0   7   2     1149.09      836.62     19.57 o   0.26454
   1   7   2      494.67      512.74     15.21 o   0.24981
   2   7   2    22900.70    22274.81     75.31 o   0.24005
   3   7   2      305.37      411.59     15.00 o   0.23588
   4   7   2      255.96      252.52     20.49 o   0.23759
   5   7   2     2277.31     2423.77     34.81 o   0.24506
   6   7   2     1425.26     1796.61     36.30 o   0.25780
   7   7   2     2213.37     2323.21     50.51 o   0.27506
   8   7   2        5.40       20.96     17.15 o   0.29607
   9   7   2     9424.37     9445.03     61.25 o   0.32008
  10   7   2      371.11      440.84     42.69 o   0.34646
  11   7   2     1785.69     1955.58     64.24 o   0.37473
  12   7   2      116.45      124.95     47.91 o   0.40448
  13   7   2     1635.65     1511.74     63.24 o   0.43541
  14   7   2       37.77       31.54     50.51 o   0.46728
  15   7   2      471.78      408.86     58.11 o   0.49992
  16   7   2       15.87        9.53     57.47 o   0.53319
  17   7   2      131.38      163.00     57.12 o   0.56697
 -10   8   2      303.18      317.55     50.66 o   0.57697
  -9   8   2      329.31      338.30     46.63 o   0.54415
  -8   8   2       16.13       32.20     41.37 o   0.51195
  -7   8   2      416.28      483.72     41.90 o   0.48050
  -6   8   2       86.14       68.21     36.30 o   0.44996
  -5   8   2    23512.81    23926.87    136.33 o   0.42053
  -4   8   2        4.01       60.52     31.12 o   0.39246
  -3   8   2     8981.30     8517.61     42.30 o   0.36606
  -2   8   2       46.39       36.88     18.18 o   0.34172
  -1   8   2      467.21      473.90     21.73 o   0.31991
   0   8   2     2058.88     1935.56     28.54 o   0.30117
   1   8   2     6650.06     6530.18     41.00 o   0.28612
   2   8   2     6052.04     6091.78     71.05 o   0.27535
   3   8   2     9952.74    10775.90     52.95 o   0.26939
   4   8   2     6308.52     6303.74     59.25 o   0.26855
   5   8   2       44.08       94.55     20.73 o   0.27288
   6   8   2     1150.76      913.91     27.31 o   0.28214
   7   8   2      733.09      673.03     35.31 o   0.29588
   8   8   2      987.05      995.53     46.39 o   0.31349
   9   8   2      893.76      904.88     48.45 o   0.33437
  10   8   2     3380.36     3052.82     40.05 o   0.35795
  11   8   2      481.11      376.98     46.37 o   0.38374
  12   8   2     1556.71     1484.04     61.10 o   0.41130
  13   8   2      462.23      367.84     53.04 o   0.44032
  14   8   2      218.53      118.91     55.85 o   0.47053
  15   8   2        0.40        0.00     58.11 o   0.50170
  16   8   2      295.59      221.54     58.11 o   0.53367
  17   8   2        1.19        0.00     62.36 o   0.56631
  -9   9   2      306.06      361.80     49.47 o   0.57530
  -8   9   2      298.31      337.31     45.25 o   0.54379
  -7   9   2       22.22        8.63     41.39 o   0.51306
  -6   9   2      656.62      640.13     42.73 o   0.48328
  -5   9   2       77.99       81.70     33.96 o   0.45461
  -4   9   2    10104.09     9976.96     90.39 o   0.42731
  -3   9   2       21.71       25.39     14.39 o   0.40162
  -2   9   2      633.52      670.26     24.56 o   0.37790
  -1   9   2       89.20       82.97     19.63 o   0.35653
   0   9   2     1166.97     1230.83     24.43 o   0.33796
   1   9   2      256.91      257.94     17.26 o   0.32266
   2   9   2    13169.57    13251.87    110.83 o   0.31114
   3   9   2       14.73       12.08     15.47 o   0.30380
   4   9   2     2950.82     2537.11     36.32 o   0.30096
   5   9   2      636.10      577.71     25.40 o   0.30276
   6   9   2       77.04       69.61     23.61 o   0.30909
   7   9   2     4335.02     4259.35     72.68 o   0.31971
   8   9   2     1230.35     1259.26     51.99 o   0.33419
   9   9   2      597.08      591.13     46.39 o   0.35207
  10   9   2      366.00      316.28     47.13 o   0.37284
  11   9   2     1755.45     1788.30     36.05 o   0.39607
  12   9   2      535.14      447.18     51.00 o   0.42134
  13   9   2      221.73      253.40     58.11 o   0.44831
  14   9   2      510.52      545.26     65.18 o   0.47668
  15   9   2      716.11      570.42     65.18 o   0.50623
  16   9   2        1.67        3.41     56.14 o   0.53676
  17   9   2      333.65      295.36     69.00 o   0.56811
  -8  10   2      311.33      368.98     50.78 o   0.57629
  -7  10   2      462.12      407.00     45.81 o   0.54624
  -6  10   2       56.02       23.33     38.96 o   0.51714
  -5  10   2     1909.60     1968.19     55.81 o   0.48917
  -4  10   2       59.04       45.65     36.49 o   0.46254
  -3  10   2     1111.96     1196.32     27.69 o   0.43748
  -2  10   2       50.91       28.02     20.76 o   0.41429
  -1  10   2        0.91        1.72     20.81 o   0.39329
   0  10   2      800.00      786.92     26.91 o   0.37485
   1  10   2      261.32      239.42     34.08 o   0.35937
   2  10   2       72.49       76.75     38.12 o   0.34725
   3  10   2     5306.43     5117.52     85.39 o   0.33883
   4  10   2      243.47      202.19     19.11 o   0.33441
   5  10   2     3127.57     2909.99     40.87 o   0.33414
   6  10   2      170.02      160.28     26.97 o   0.33803
   7  10   2      372.69      320.43     36.70 o   0.34594
   8  10   2       93.99       17.98     38.41 o   0.35760
   9  10   2     1034.91     1107.18     50.51 o   0.37267
  10  10   2      265.07      220.27     43.82 o   0.39075
  11  10   2     1350.27     1304.21     62.20 o   0.41144
  12  10   2     3329.45     3239.70     82.45 o   0.43436
  13  10   2       33.50        7.65     57.47 o   0.45920
  14  10   2      319.67      308.28     56.07 o   0.48564
  15  10   2       36.69       66.99     57.47 o   0.51345
  16  10   2        0.26       24.42     62.85 o   0.54241
  17  10   2        3.77       13.37     68.32 o   0.57234
  -7  11   2      994.42     1036.85     57.31 o   0.57992
  -6  11   2       11.54       65.42     41.39 o   0.55145
  -5  11   2       19.85        3.77     39.81 o   0.52411
  -4  11   2     1697.93     1650.19     50.17 o   0.49808
  -3  11   2       81.20       78.62     32.96 o   0.47357
  -2  11   2     1063.86     1034.78     31.34 o   0.45084
  -1  11   2      208.86      189.79     22.54 o   0.43015
   0  11   2      173.23      165.46     20.02 o   0.41183
   1  11   2        0.87        2.89     32.44 o   0.39620
   2  11   2      447.72      362.46     45.06 o   0.38359
   3  11   2      231.82      210.25     43.54 o   0.37431
   4  11   2     1186.16      954.12     46.79 o   0.36860
   5  11   2     2022.76     1885.72     36.60 o   0.36664
   6  11   2     2372.96     2277.83     26.54 o   0.36848
   7  11   2     1994.60     2034.16     56.84 o   0.37406
   8  11   2      848.28      851.50     47.82 o   0.38323
   9  11   2     1361.24     1448.89     58.74 o   0.39574
  10  11   2       42.15        8.64     44.83 o   0.41127
  11  11   2      832.85      818.60     60.29 o   0.42951
  12  11   2     1773.93     1683.81     74.74 o   0.45012
  13  11   2      993.02      904.70     69.83 o   0.47279
  14  11   2        2.57        0.00     52.66 o   0.49725
  15  11   2      352.33      346.41     66.09 o   0.52323
  16  11   2       72.59       86.72     61.99 o   0.55053
  17  11   2       15.84       11.87     70.36 o   0.57896
  -6  12   2      640.64      567.47     50.74 o   0.58614
  -5  12   2       41.74       33.13     40.21 o   0.55936
  -4  12   2       87.27      109.84     38.72 o   0.53387
  -3  12   2     1542.82     1470.55     48.92 o   0.50984
  -2  12   2        0.22        9.17     22.94 o   0.48750
  -1  12   2      975.54      870.54     30.49 o   0.46709
   0  12   2      446.40      387.80     22.75 o   0.44887
   1  12   2       46.73       19.85     33.50 o   0.43312
   2  12   2      261.85      257.46     48.47 o   0.42012
   3  12   2     1720.17     1623.84     62.85 o   0.41012
   4  12   2      275.28      240.32     45.87 o   0.40335
   5  12   2     4575.05     4493.29     82.60 o   0.39998
   6  12   2      245.67      235.43     28.49 o   0.40009
   7  12   2     6406.32     6260.41     46.77 o   0.40368
   8  12   2      476.21      467.58     42.14 o   0.41066
   9  12   2     2551.09     2638.03     67.77 o   0.42086
  10  12   2     2299.61     2479.18     76.24 o   0.43404
  11  12   2      198.78      236.96     51.27 o   0.44996
  12  12   2        0.29        0.93     52.30 o   0.46833
  13  12   2      188.48      137.72     58.11 o   0.48887
  14  12   2       37.53       11.65     54.44 o   0.51132
 -15 -12  -2        0.06        0.00     86.55 o   0.53545
  16  12   2        8.71       30.56     63.76 o   0.56103
  17  12   2      150.67      153.07     64.24 o   0.58788
  -5  13   2      199.73      176.04     67.77 o   0.59487
  -4  13   2       21.59        0.00     66.95 o   0.56985
  -3  13   2       27.41       24.57     67.77 o   0.54626
  -2  13   2      946.05      981.92     69.27 o   0.52426
  -1  13   2       60.83       66.36     35.13 o   0.50409
   0  13   2      386.90      370.46     39.22 o   0.48596
   1  13   2      354.06      349.98     42.17 o   0.47010
   2  13   2      315.68      253.75     42.29 o   0.45677
   3  13   2       19.05        4.77     46.39 o   0.44618
   4  13   2       43.93       60.82     47.13 o   0.43853
   5  13   2       34.54       14.43     42.84 o   0.43398
   6  13   2     8610.71     8669.45    167.33 o   0.43263
   7  13   2      132.29       96.22     37.11 o   0.43450
   8  13   2      760.95      746.99     52.81 o   0.43955
   9  13   2      408.58      357.90     42.70 o   0.44768
  10  13   2     4071.99     3930.94     92.19 o   0.45873
  11  13   2        1.68        3.62     54.96 o   0.47248
  12  13   2      324.23      274.99     50.51 o   0.48872
  13  13   2       27.44       11.01     56.14 o   0.50719
  14  13   2        3.20       14.15     61.00 o   0.52767
  15  13   2       56.27       17.13     64.24 o   0.54994
  16  13   2        0.27        0.00     60.29 o   0.57378
  17  13   2       36.47       41.50     73.94 o   0.59900
  -3  14   2      258.96      345.61     74.44 o   0.58279
  -2  14   2      309.31      327.77     73.36 o   0.56110
  -1  14   2     2901.92     2790.83     92.80 o   0.54113
   0  14   2       50.00       21.98     37.96 o   0.52308
   1  14   2      439.31      478.89     44.82 o   0.50714
   2  14   2      410.28      366.00     47.01 o   0.49353
   3  14   2       71.75       61.48     45.87 o   0.48244
   4  14   2        2.31       11.41     45.87 o   0.47404
   5  14   2       51.62       80.78     66.36 o   0.46849
   6  14   2      186.62      184.64     80.78 o   0.46588
   7  14   2     4461.26     4682.37    147.14 o   0.46627
   8  14   2      746.52      745.71     51.55 o   0.46964
   9  14   2      427.13      373.31     50.65 o   0.47593
  10  14   2       14.83       22.81     45.85 o   0.48504
  11  14   2     1008.07     1041.28     63.50 o   0.49679
  12  14   2       14.96       21.62     53.29 o   0.51102
  13  14   2       15.41        2.89     56.84 o   0.52752
  14  14   2      214.37      202.69     58.74 o   0.54609
  15  14   2       90.33       58.51     61.60 o   0.56652
  16  14   2      113.57      172.12     63.14 o   0.58861
  -2  15   2      267.51      334.85     77.57 o   0.59800
  -1  15   2       12.98       58.63     63.14 o   0.57821
   0  15   2     1544.53     1621.32     86.68 o   0.56023
   1  15   2      515.59      503.00     48.97 o   0.54422
   2  15   2      806.86      687.55     52.84 o   0.53037
   3  15   2      656.28      642.85     53.84 o   0.51885
   4  15   2      113.52       40.39     72.13 o   0.50981
   5  15   2      332.50      360.63     77.90 o   0.50340
   6  15   2      882.42      741.45     92.32 o   0.49971
   7  15   2       87.09       63.47     75.01 o   0.49881
   8  15   2     4325.54     4367.90    147.14 o   0.50070
   9  15   2      492.62      509.91     53.03 o   0.50536
  10  15   2        0.19        5.77     48.01 o   0.51271
  11  15   2       69.53       99.73     49.07 o   0.52264
  12  15   2       18.32        2.89     53.74 o   0.53501
  13  15   2      147.24      201.84     63.50 o   0.54964
  14  15   2        1.87        0.00     59.76 o   0.56637
  15  15   2        0.65        5.22     64.04 o   0.58502
   0  16   2        1.36        0.00    100.98 o   0.59740
   1  16   2      413.26      510.65    109.63 o   0.58133
   2  16   2      237.66      173.45     55.39 o   0.56727
   3  16   2      104.89      137.94     52.57 o   0.55538
   4  16   2      713.24      730.70     66.95 o   0.54579
   5  16   2       54.69       63.47     77.90 o   0.53864
   6  16   2      380.76      415.44     86.55 o   0.53401
   7  16   2     1315.09     1601.18    118.29 o   0.53198
   8  16   2        1.42       40.39     98.09 o   0.53257
   9  16   2     5112.10     5683.46    175.99 o   0.53578
  10  16   2        5.85        0.00     98.09 o   0.54155
  11  16   2      165.92      165.42     52.66 o   0.54982
  12  16   2        0.24        1.92     51.76 o   0.56046
  13  16   2       22.98        0.00     58.97 o   0.57334
  14  16   2        3.53        0.00     61.91 o   0.58833
   3  17   2      136.66      149.73     61.91 o   0.59201
   4  17   2        3.16        0.00     63.08 o   0.58195
   5  17   2      497.92      360.29     67.77 o   0.57414
   6  17   2        0.64        2.89     80.78 o   0.56870
   7  17   2      141.81      181.76     98.09 o   0.56567
   8  17   2     1771.99     1860.83    124.06 o   0.56511
   9  17   2      192.70      135.60     92.32 o   0.56702
  10  17   2     1338.12     1419.42    132.71 o   0.57138
  11  17   2       20.92        8.66     89.44 o   0.57813
  12  17   2       36.64       51.93     92.32 o   0.58718
  13  17   2       43.07       72.43     57.49 o   0.59844
   8  18   2      258.80      245.23    112.52 o   0.59822
  11  17  -3      500.94      507.76    115.40 o   0.59159
  10  17  -3        0.17        0.00     86.55 o   0.58471
   9  17  -3      345.54      360.63     95.21 o   0.58016
   8  17  -3      144.69      144.25     98.09 o   0.57801
   7  17  -3      170.01      135.92     71.88 o   0.57826
   6  17  -3      810.06      699.67     78.86 o   0.58093
   5  17  -3      292.02      267.88     70.62 o   0.58598
   4  17  -3      934.85      808.59     72.68 o   0.59334
  13  16  -3       37.80       27.41     81.60 o   0.58708
  12  16  -3      118.55       99.44     78.52 o   0.57420
  11  16  -3       28.33       71.35     66.28 o   0.56352
  10  16  -3      630.71      727.02    118.29 o   0.55516
   9  16  -3       22.72       69.24     95.21 o   0.54922
   8  16  -3      542.44      548.15    103.86 o   0.54579
   7  16  -3       11.15        2.89     80.78 o   0.54490
   6  16  -3       81.35       51.47     63.14 o   0.54658
   5  16  -3      421.46      284.07     67.93 o   0.55079
   4  16  -3       84.23      123.56     60.29 o   0.55749
   3  16  -3      586.68      501.28     64.42 o   0.56658
   2  16  -3      209.15      183.74     60.81 o   0.57795
   1  16  -3      153.78      155.79     86.55 o   0.59147
  15  15  -3        0.71       77.90     92.32 o   0.59864
  14  15  -3       42.81        0.00    115.40 o   0.58014
  13  15  -3      649.56      666.44    124.06 o   0.56352
  12  15  -3       59.08       98.09    106.75 o   0.54895
  11  15  -3       95.56       31.74    103.86 o   0.53659
  10  15  -3      220.19      208.91     58.11 o   0.52660
   9  15  -3     2155.14     2137.86     88.58 o   0.51912
   8  15  -3      281.10      297.16     89.44 o   0.51426
   7  15  -3     2257.99     2250.30    121.17 o   0.51209
   6  15  -3      746.73      709.71     89.44 o   0.51264
   5  15  -3       40.18       16.09     56.68 o   0.51591
   4  15  -3      504.14      515.47     65.71 o   0.52185
   3  15  -3      252.73      191.71     56.84 o   0.53036
   2  15  -3      106.96      129.26     53.29 o   0.54132
   1  15  -3      878.70      941.41     66.71 o   0.55460
   0  15  -3      291.80      245.23     86.55 o   0.57002
  -1  15  -3       54.58       51.93    106.75 o   0.58742
  15  14  -3      313.40      314.47    118.29 o   0.58015
  14  14  -3        4.49       34.62     95.21 o   0.55992
  13  14  -3      419.16      481.80    118.29 o   0.54152
  12  14  -3      440.57      452.95    109.63 o   0.52514
  11  14  -3      816.09      773.18    115.40 o   0.51097
  10  14  -3       47.61        8.66     86.55 o   0.49921
   9  14  -3       56.96       92.32     92.32 o   0.49003
   8  14  -3      227.57      228.22     62.20 o   0.48357
   7  14  -3       30.97        5.77     83.67 o   0.47994
   6  14  -3     1906.06     1860.83    109.63 o   0.47922
   5  14  -3      879.67      755.31     63.14 o   0.48140
   4  14  -3      131.69       70.01     54.07 o   0.48646
   3  14  -3      340.38      336.83     54.75 o   0.49430
   2  14  -3        7.25       35.62     47.65 o   0.50480
   1  14  -3      617.47      625.37     56.84 o   0.51779
   0  14  -3     1857.22     1954.66     70.98 o   0.53310
  -1  14  -3     1110.55     1304.02    115.40 o   0.55052
  -2  14  -3      176.78      124.06     89.44 o   0.56986
  -3  14  -3      878.49     1018.41    126.94 o   0.59094
 -16 -13   3       53.32       30.29     69.36 o   0.58711
 -15 -13   3       59.54       70.44     60.15 o   0.56354
  14  13  -3      985.22      917.43    118.29 o   0.54152
  13  13  -3       17.29        0.00     95.21 o   0.52126
  12  13  -3       26.62       49.05     98.09 o   0.50297
  11  13  -3      235.48      175.99     98.09 o   0.48687
  10  13  -3       19.92        2.89     89.44 o   0.47318
   9  13  -3      240.57      158.68     80.78 o   0.46211
   8  13  -3       76.49       89.44     69.24 o   0.45387
   7  13  -3      418.94      331.95     51.99 o   0.44860
   6  13  -3       71.02        8.66     75.01 o   0.44641
   5  13  -3      598.53      574.12     80.78 o   0.44735
   4  13  -3       11.30       20.66     47.82 o   0.45139
   3  13  -3      446.47      353.73     54.07 o   0.45846
   2  13  -3        4.89        4.15     48.47 o   0.46841
   1  13  -3        2.76        8.77     46.95 o   0.48107
   0  13  -3     1244.07     1276.99     60.81 o   0.49623
   1 -13   3     3253.05     3332.17     58.25 o   0.51368
   2 -13   3     1201.00     1016.99     55.45 o   0.53317
   3 -13   3      100.91      116.50     51.55 o   0.55451
   4 -13   3     1832.65     2047.51     77.92 o   0.57748
 -16 -12   3      171.83      158.06     71.31 o   0.57424
 -15 -12   3      111.18      139.47     62.36 o   0.54897
 -14 -12   3      137.03       86.55     59.16 o   0.52514
 -13 -12   3      585.67      680.15     65.71 o   0.50297
  12  12  -3        0.20        5.77     86.55 o   0.48268
  11  12  -3      837.37      825.11    106.75 o   0.46452
  10  12  -3      850.38      698.17     92.32 o   0.44874
   9  12  -3      575.56      548.15     83.67 o   0.43561
   8  12  -3      176.65      155.79     80.78 o   0.42538
   7  12  -3     1348.37     1329.99     92.32 o   0.41824
   6  12  -3     9197.63     8574.24    120.36 o   0.41437
   5  12  -3     1150.84     1139.58     83.67 o   0.41386
   4  12  -3      850.78      729.59     51.75 o   0.41671
   3  12  -3       43.77       26.63     45.73 o   0.42287
   2  12  -3     1111.20      977.03     54.07 o   0.43218
   1  12  -3        5.03       21.75     42.26 o   0.44445
   0  12  -3      408.43      351.41     43.54 o   0.45945
   1 -12   3      388.94      380.65     34.14 o   0.47691
   2 -12   3     1716.61     1771.77     44.59 o   0.49658
   3 -12   3      460.07      330.28     48.47 o   0.51821
   4 -12   3       57.43       66.36     50.16 o   0.54155
   5 -12   3      678.51      606.91     64.04 o   0.56640
   6 -12   3     1262.31     1116.74     71.37 o   0.59258
 -17 -11   3      185.83      227.41     75.40 o   0.59164
 -16 -11   3        9.85       40.49     63.14 o   0.56356
 -15 -11   3        9.36        6.50     61.99 o   0.53661
 -14 -11   3      124.70      194.78     64.24 o   0.51097
 -13 -11   3        3.92        1.62     49.70 o   0.48686
 -12 -11   3       30.21        2.89     51.76 o   0.46451
 -11 -11   3        1.05        8.66     46.79 o   0.44419
  10  11  -3      862.44      917.43     77.90 o   0.42619
   9  11  -3      131.80      129.83     72.13 o   0.41080
   8  11  -3     2887.93     3124.46    126.94 o   0.39835
   7  11  -3        1.11        2.89     72.13 o   0.38910
   6  11  -3      448.04      447.18     72.13 o   0.38330
   5  11  -3     7669.83     7400.93    103.01 o   0.38109
   4  11  -3     1456.57     1520.40     80.78 o   0.38254
   3  11  -3     1031.23      890.97     51.75 o   0.38761
   2  11  -3      232.46      290.61     39.74 o   0.39616
   1  11  -3        0.39        2.89     40.02 o   0.40797
   0 -11   3      541.51      595.82     33.68 o   0.42276
   1 -11   3     1374.26     1408.15     23.31 o   0.44025
   2 -11   3      687.25      683.13     35.05 o   0.46011
   3 -11   3     2594.95     2723.73     53.12 o   0.48206
   4 -11   3      307.78      297.24     53.29 o   0.50583
   5 -11   3       39.33       28.58     48.45 o   0.53116
   6 -11   3        3.28        4.91     53.88 o   0.55786
   7 -11   3      202.58      242.80     62.32 o   0.58572
 -17 -10   3        1.76       33.63     66.49 o   0.58475
 -16 -10   3      285.44      325.29     53.36 o   0.55518
 -15 -10   3       26.21       48.56     54.97 o   0.52661
 -14 -10   3       52.18       57.65     54.63 o   0.49919
 -13 -10   3     2123.02     2035.43     78.52 o   0.47315
 -12 -10   3      176.19      190.87     50.88 o   0.44872
 -11 -10   3      222.32      146.01     47.50 o   0.42617
 -10 -10   3       96.72       54.22     49.20 o   0.40582
   9  10  -3      833.57      862.62     86.55 o   0.38801
   8  10  -3     1119.63      946.28     80.78 o   0.37311
   7  10  -3     2045.97     1826.21     95.21 o   0.36148
   6  10  -3      284.06      225.03     63.47 o   0.35344
   5  10  -3        8.21        0.00     57.70 o   0.34924
   4  10  -3     4457.56     4616.01    112.52 o   0.34901
   3  10  -3       11.42        4.84     37.37 o   0.35278
   2  10  -3      718.78      657.78     45.59 o   0.36040
   1  10  -3      360.57      349.22     21.32 o   0.37165
   0 -10   3      182.50      185.98     17.48 o   0.38620
   1 -10   3      590.32      539.36     20.40 o   0.40370
   2 -10   3     3522.46     3682.71     37.36 o   0.42379
   3 -10   3      981.56      913.95     23.57 o   0.44611
   4 -10   3     7813.79     7986.98     71.41 o   0.47035
   5 -10   3      467.93      459.05     51.75 o   0.49623
   6 -10   3      475.80      403.12     56.14 o   0.52350
   7 -10   3       26.12       64.47     56.00 o   0.55195
   8 -10   3        8.98        0.00     55.85 o   0.58142
 -17  -9   3        3.37       20.88     67.77 o   0.58019
 -16  -9   3      266.38      255.32     61.20 o   0.54922
 -15  -9   3      213.08      207.81     66.28 o   0.51910
 -14  -9   3       52.86       20.57     55.85 o   0.48999
 -13  -9   3      663.67      627.30     60.79 o   0.46207
 -12  -9   3     1182.34     1193.24     61.10 o   0.43557
 -11  -9   3      240.05      164.02     47.82 o   0.41076
 -10  -9   3     2329.90     2199.13     68.32 o   0.38798
  -9  -9   3      154.73      138.64     37.70 o   0.36760
   8   9  -3     1262.64     1422.31     86.55 o   0.35004
   7   9  -3     1589.95     1428.08     77.90 o   0.33574
   6   9  -3       83.04       80.78     51.93 o   0.32513
   5   9  -3     4127.16     4165.95    112.52 o   0.31858
   4   9  -3     3891.93     3995.79     78.52 o   0.31635
   3   9  -3    10965.50    10172.53    132.71 o   0.31852
   2   9  -3      108.95      145.66     35.31 o   0.32500
   1   9  -3       10.27        3.05     32.52 o   0.33556
   0  -9   3      398.30      362.57     10.49 o   0.34981
   1  -9   3        3.31       15.14     24.57 o   0.36732
   2  -9   3      514.99      529.94     22.97 o   0.38767
   3  -9   3     2407.94     2468.04     35.86 o   0.41041
   4  -9   3      493.26      431.30     23.27 o   0.43519
   5  -9   3     7196.87     6894.76     68.77 o   0.46167
   6  -9   3      736.33      725.69     35.35 o   0.48957
   7  -9   3       53.70       30.36     47.82 o   0.51867
   8  -9   3       81.77       72.22     56.00 o   0.54878
   9  -9   3       16.99       12.98     59.16 o   0.57973
 -17  -8   3     1172.91     1041.09     61.64 o   0.57801
 -16  -8   3       18.67      121.20     56.07 o   0.54576
 -15  -8   3        0.75       62.12     48.14 o   0.51421
 -14  -8   3       78.70       69.96     55.85 o   0.48350
 -13  -8   3     1401.96     1217.47     67.32 o   0.45379
 -12  -8   3     1041.31     1006.71     64.24 o   0.42529
 -11  -8   3      118.30      100.57     42.98 o   0.39827
 -10  -8   3      360.83      339.84     40.65 o   0.37304
  -9  -8   3      136.61      135.60     40.80 o   0.35000
  -8  -8   3      124.72       69.24     34.68 o   0.32959
   7   8  -3     3475.55     3375.46    100.98 o   0.31235
   6   8  -3      483.89      435.64     60.59 o   0.29881
   5   8  -3      671.38      623.16     60.59 o   0.28950
   4   8  -3     2459.39     2374.36     77.90 o   0.28483
   3   8  -3     1368.86     1093.42     60.59 o   0.28503
   2   8  -3     4945.62     4556.87     73.94 o   0.29009
   1   8  -3      542.67      545.24     40.19 o   0.29977
   0  -8   3     5230.71     5219.40     52.74 o   0.31363
   1  -8   3      174.71      202.28     24.81 o   0.33116
   2  -8   3       14.58        9.27     16.26 o   0.35180
   3  -8   3      972.52     1053.17     25.75 o   0.37504
   4  -8   3     4338.13     4521.91     40.67 o   0.40043
   5  -8   3     1642.79     1461.76     26.52 o   0.42758
   6  -8   3     6367.29     6252.11     71.47 o   0.45619
   7  -8   3      100.31      122.53     31.56 o   0.48599
   8  -8   3       30.28       15.48     32.03 o   0.51678
   9  -8   3        4.98        4.92     58.74 o   0.54838
  10  -8   3       87.69       66.36     59.16 o   0.58068
 -17  -7   3      123.92      154.74     52.98 o   0.57823
 -16  -7   3     1228.84     1300.33     62.04 o   0.54484
 -15  -7   3        0.46        9.70     51.99 o   0.51201
 -14  -7   3        2.76        9.97     51.99 o   0.47984
 -13  -7   3      266.40      242.68     51.99 o   0.44848
 -12  -7   3      680.53      722.75     56.07 o   0.41811
 -11  -7   3      645.99      631.84     51.75 o   0.38898
 -10  -7   3     7194.21     7336.57    102.00 o   0.36136
  -9  -7   3      558.88      605.17     43.54 o   0.33564
  -8  -7   3      106.18       83.67     32.64 o   0.31229
  -7  -7   3        1.39        3.95     29.79 o   0.29188
   6   7  -3    10403.88     9884.03    144.25 o   0.27506
   5   7  -3     3470.82     3534.13     83.67 o   0.26252
   4   7  -3      581.84      331.78     46.16 o   0.25489
   3   7  -3     6159.25     5749.82     86.55 o   0.25263
   2   7  -3        8.12        2.89     40.39 o   0.25587
   1   7  -3     8290.01     9199.33     89.14 o   0.26441
   0  -7   3     2015.67     1865.44     19.29 o   0.27777
   1  -7   3      311.04      316.16     23.62 o   0.29528
   2  -7   3     2783.11     3026.77     35.86 o   0.31627
   3  -7   3       74.62       79.40     16.78 o   0.34008
   4  -7   3     1816.01     1699.71     29.19 o   0.36617
   5  -7   3    22563.89    21857.88     68.18 o   0.39408
   6  -7   3     4582.33     4249.16     35.45 o   0.42346
   7  -7   3     3331.56     3316.26     57.17 o   0.45402
   8  -7   3      406.58      353.91     36.34 o   0.48553
   9  -7   3        4.36        0.00     35.58 o   0.51783
  10  -7   3       16.16       10.46     38.66 o   0.55077
  11  -7   3       36.06       26.15     65.18 o   0.58425
 -17  -6   3     1804.89     1816.11     67.29 o   0.58086
 -16  -6   3       69.39       53.70     44.78 o   0.54648
 -15  -6   3       51.51       65.03     44.11 o   0.51252
 -14  -6   3       15.93       47.78     49.70 o   0.47907
 -13  -6   3      265.58      202.70     50.51 o   0.44624
 -12  -6   3      175.71      154.35     44.88 o   0.41419
 -11  -6   3     3385.40     3524.28     75.15 o   0.38311
 -10  -6   3      327.72      343.32     42.84 o   0.35325
  -9  -6   3    21365.38    21921.13    155.97 o   0.32496
  -8  -6   3      449.70      422.79     37.37 o   0.29868
  -7  -6   3      785.70      652.14     40.65 o   0.27498
  -6  -6   3       97.75      142.03     30.40 o   0.25458
   5   6  -3     3025.26     3078.30     83.67 o   0.23835
   4   6  -3      161.72      187.53     49.05 o   0.22716
   3   6  -3        1.11       14.43     34.62 o   0.22179
   2   6  -3     8271.72     9719.59    124.06 o   0.22266
   1   6  -3      942.38     1016.07     39.43 o   0.22969
   0  -6   3    12758.00    12392.76     70.62 o   0.24235
   1  -6   3     4319.82     4204.22     44.22 o   0.25982
   2  -6   3     2562.97     2936.64     39.45 o   0.28121
   3  -6   3     9454.60     9111.64     51.28 o   0.30569
   4  -6   3      143.12      131.54     13.51 o   0.33258
   5  -6   3       28.45       23.94     12.01 o   0.36134
   6  -6   3    14185.78    13236.01     38.87 o   0.39156
   7  -6   3      936.18      879.79     22.51 o   0.42293
   8  -6   3     1207.51     1206.39     28.75 o   0.45521
   9  -6   3      327.30      323.19     37.36 o   0.48822
  10  -6   3        2.04        8.44     39.88 o   0.52183
  11  -6   3       53.45       50.22     42.62 o   0.55591
  12  -6   3       26.85       27.95     49.07 o   0.59040
 -17  -5   3       39.88       76.76     46.62 o   0.58587
 -16  -5   3     1927.42     2027.87     64.80 o   0.55065
 -15  -5   3       19.68       19.68     41.74 o   0.51574
 -14  -5   3     1730.17     1759.31     58.57 o   0.48120
 -13  -5   3       32.49       35.08     24.38 o   0.44712
 -12  -5   3     1250.99     1157.33     56.14 o   0.41362
 -11  -5   3        6.14        2.89     41.49 o   0.38083
 -10  -5   3     1284.99     1334.48     54.97 o   0.34898
  -9  -5   3      284.82      272.40     37.70 o   0.31833
  -8  -5   3    10002.61    10264.73    101.94 o   0.28928
  -7  -5   3        9.42        7.40     30.40 o   0.26234
  -6  -5   3      149.53      285.62     32.64 o   0.23824
   5   5  -3        7.09        2.89     34.62 o   0.21793
   4   5  -3     3392.17     3773.59     72.13 o   0.20254
   3   5  -3        1.39        0.00     43.28 o   0.19326
   2   5  -3       83.25       34.62     37.51 o   0.19097
   1   5  -3     7951.19     7430.25     67.23 o   0.19593
   0  -5   3     2932.20     2747.34     22.39 o   0.20761
   1  -5   3     1576.19     1377.07     27.70 o   0.22498
   2  -5   3      127.50      145.52     17.38 o   0.24682
   3  -5   3      232.86      196.00     14.38 o   0.27207
   4  -5   3     3014.39     2894.79     26.71 o   0.29987
   5  -5   3     2355.87     2311.42     19.59 o   0.32957
   6  -5   3       41.06       38.40      9.29 o   0.36071
   7  -5   3     4431.85     3724.32     19.68 o   0.39294
   8  -5   3       45.15       41.13     20.19 o   0.42601
   9  -5   3      878.98      841.82     29.97 o   0.45974
  10  -5   3       21.49       38.90     23.44 o   0.49401
  11  -5   3        0.77        8.80     45.06 o   0.52869
  12  -5   3        4.77        4.92     53.29 o   0.56372
 -17  -4   3      352.37      368.24     70.36 o   0.59318
 -16  -4   3        5.69       46.08     42.17 o   0.55730
 -15  -4   3     1399.46     1475.63     55.19 o   0.52162
 -14  -4   3        0.06        5.50     36.92 o   0.48620
 -13  -4   3       19.19       20.70     22.78 o   0.45110
 -12  -4   3      162.45      148.60     24.34 o   0.41640
 -11  -4   3      495.01      423.45     35.77 o   0.38221
 -10  -4   3        7.10        0.00     38.60 o   0.34867
  -9  -4   3     3232.00     2955.60     61.10 o   0.31601
  -8  -4   3      919.88      826.55     34.68 o   0.28450
  -7  -4   3     1537.46     1423.10     47.65 o   0.25460
  -6  -4   3       11.85        3.57     24.95 o   0.22692
  -5  -4   3     6780.26     6446.55     73.44 o   0.20240
   4   4  -3       78.13       17.31     40.39 o   0.18230
   3   4  -3     4735.72     4266.92     72.13 o   0.16821
   2   4  -3      694.02      669.32     40.39 o   0.16172
  -1  -4   3     5078.32     5551.36     35.21 o   0.16374
   0  -4   3    17348.63    17973.42     57.95 o   0.17396
   1  -4   3     5559.87     6087.55     48.03 o   0.19107
   2  -4   3     2918.31     2650.80     28.27 o   0.21343
   3  -4   3       69.53       43.31     12.38 o   0.23957
   4  -4   3      368.46      291.39      9.96 o   0.26838
   5  -4   3      209.15      201.41     11.23 o   0.29910
   6  -4   3     1385.13     1330.89     17.07 o   0.33120
   7  -4   3      526.36      552.00     15.09 o   0.36430
   8  -4   3     6173.77     5719.44     28.19 o   0.39817
   9  -4   3     1040.77     1014.94     32.60 o   0.43261
  10  -4   3     2175.01     2156.11     47.23 o   0.46751
  11  -4   3      154.30      133.80     32.14 o   0.50277
  12  -4   3      129.39       56.23     48.45 o   0.53832
  13  -4   3        1.32       11.55     56.57 o   0.57410
 -16  -3   3      581.70      595.76     73.36 o   0.56633
 -15  -3   3      304.32      252.27     44.06 o   0.53007
 -14  -3   3      466.51      455.24     42.41 o   0.49398
 -13  -3   3      121.16      123.54     25.42 o   0.45810
 -12  -3   3      532.00      524.23     27.42 o   0.42248
 -11  -3   3     1639.39     1687.34     34.35 o   0.38720
 -10  -3   3      161.79      113.24     27.92 o   0.35235
  -9  -3   3        2.42        4.35     31.88 o   0.31808
  -8  -3   3    20844.00    21010.87    108.66 o   0.28459
  -7  -3   3     1066.36     1097.33     35.36 o   0.25220
  -6  -3   3    22471.68    21549.72     91.87 o   0.22140
  -5  -3   3     1249.80      861.17     30.60 o   0.19294
   4   3  -3      696.22      617.39     43.28 o   0.16802
   3   3  -3      286.01       83.67     37.51 o   0.14842
  -2  -3   3     3329.33     3214.57     41.49 o   0.13648
  -1  -3   3      188.32      140.12     13.00 o   0.13423
   0  -3   3      470.05      564.91     12.87 o   0.14215
  -1   3  -3    10178.80    10318.62     65.71 o   0.15872
   2  -3   3     4930.06     4915.30     36.42 o   0.18159
   3  -3   3       14.66       12.90     11.64 o   0.20869
   4  -3   3     7394.04     7028.97     39.12 o   0.23859
   5  -3   3      267.75      228.81     12.53 o   0.27036
   6  -3   3      680.94      595.98     14.46 o   0.30341
   7  -3   3     1441.83     1208.71     17.23 o   0.33738
   8  -3   3      136.39      130.88     11.73 o   0.37200
   9  -3   3     3994.07     3855.17     28.43 o   0.40711
  10  -3   3      451.44      428.81     17.19 o   0.44259
  11  -3   3     1226.48     1175.76     44.35 o   0.47836
  12  -3   3       74.31       74.51     35.89 o   0.51437
  13  -3   3       18.19       46.60     38.54 o   0.55056
  14  -3   3        0.66        0.00     58.92 o   0.58690
 -16  -2   3      521.12      462.20     68.32 o   0.57765
 -15  -2   3      721.35      727.80     66.09 o   0.54098
 -14  -2   3      333.95      284.94     38.03 o   0.50442
 -13  -2   3      880.59      886.99     32.17 o   0.46799
 -12  -2   3      770.85      702.50     29.81 o   0.43172
 -11  -2   3     2364.91     2462.04     40.40 o   0.39567
 -10  -2   3     3208.33     3141.69     42.11 o   0.35988
  -9  -2   3      299.42      254.15     20.62 o   0.32446
  -8  -2   3       21.04       47.12     24.12 o   0.28954
  -7  -2   3    10311.46    10741.75     74.64 o   0.25531
  -6  -2   3      782.08      811.83     28.43 o   0.22211
  -5  -2   3     7940.81     8227.67     57.47 o   0.19046
  -4  -2   3      270.82      261.84     22.72 o   0.16130
  -3  -2   3      450.78      307.25     20.40 o   0.13621
  -2  -2   3      104.64      219.26     28.85 o   0.11784
   0  -2   3     1878.53     1552.20     19.66 o   0.11377
  -1   2  -3     8345.80    10576.08     55.30 o   0.12909
  -2   2  -3     5474.24     4967.17     41.54 o   0.15226
   3  -2   3     1227.24     1331.96     18.54 o   0.18027
   4  -2   3       33.09       71.67     12.48 o   0.21121
   5  -2   3     1060.25      919.39     18.81 o   0.24396
   6  -2   3      558.39      526.24     17.39 o   0.27788
   7  -2   3     4155.65     3981.11     35.26 o   0.31260
   8  -2   3      759.72      757.13     21.27 o   0.34787
   9  -2   3      105.26      167.46     21.58 o   0.38354
  10  -2   3     1084.62     1017.69     27.18 o   0.41951
  11  -2   3      562.02      532.90     24.21 o   0.45571
  12  -2   3        3.36        7.31     34.69 o   0.49209
  13  -2   3       46.85       60.22     36.49 o   0.52861
  14  -2   3      406.75      423.71     45.38 o   0.56525
 -16  -1   3        5.89       32.53     60.79 o   0.59111
 -15  -1   3      721.80      764.02     69.27 o   0.55419
 -14  -1   3     1059.19     1068.73     44.72 o   0.51734
 -13  -1   3        0.70        3.98     24.83 o   0.48058
 -12  -1   3     4542.42     4665.61     54.33 o   0.44392
 -11  -1   3      807.84      789.25     28.66 o   0.40739
 -10  -1   3      633.99      632.73     24.90 o   0.37104
  -9  -1   3     1872.71     1704.47     33.05 o   0.33491
  -8  -1   3      460.53      448.75     22.21 o   0.29910
  -7  -1   3       74.82      107.71     20.24 o   0.26372
  -6  -1   3    13194.91    13306.99     70.48 o   0.22898
  -5  -1   3     1307.82     1190.94     25.39 o   0.19523
  -4  -1   3     1353.22     1589.24     31.37 o   0.16307
   3   1  -3      110.65      103.86     28.85 o   0.13367
  -2   1  -3      598.15      625.52     20.35 o   0.12721
  -3   1  -3     7544.26     6982.48     40.71 o   0.15567
   4  -1   3     3422.44     2959.23     21.73 o   0.18730
  -5   1  -3      715.92      893.94     26.73 o   0.22074
   6  -1   3     2158.91     2024.18     25.33 o   0.25527
  -7   1  -3    11691.23    11900.65    132.71 o   0.29052
   8  -1   3     4288.14     4121.02     57.10 o   0.32624
   9  -1   3      353.45      331.10     25.19 o   0.36230
  10  -1   3      533.69      512.45     28.78 o   0.39861
  11  -1   3      864.78      941.58     35.99 o   0.43510
  12  -1   3      114.70      112.30     25.22 o   0.47173
  13  -1   3       11.50        4.15     35.57 o   0.50847
  14  -1   3      430.02      421.53     45.41 o   0.54530
  15  -1   3      317.70      291.07     45.81 o   0.58220
 -15   0   3        3.08       48.66     56.68 o   0.56955
 -14   0   3      189.00      189.76     35.97 o   0.53258
 -13   0   3      697.55      640.63     40.21 o   0.49567
 -12   0   3      579.16      487.03     27.83 o   0.45884
 -11   0   3     1101.12     1077.85     29.39 o   0.42211
 -10   0   3     1792.54     1827.70     35.90 o   0.38550
  -9   0   3      511.14      429.27     23.70 o   0.34906
  -8   0   3     6087.11     5868.52     47.20 o   0.31285
  -7   0   3      727.05      563.79     20.53 o   0.27695
  -6   0   3        0.02        9.25     13.63 o   0.24151
  -5   0   3    20258.36    20081.98     56.20 o   0.20674
  -4   0   3     5706.24     5639.13     28.34 o   0.17309
  -3   0   3    23645.37    24917.33     90.14 o   0.14131
   2   0  -3      199.99      196.18     23.08 o   0.11304
  -3   0  -3      104.70      579.45     28.34 o   0.13696
  -4   0  -3     1352.97     1419.19     33.97 o   0.16835
   5   0   3     3432.75     3414.25     25.96 o   0.20180
   6   0   3     4311.07     4029.70     35.43 o   0.23643
   7   0   3    14293.96    14436.38     71.45 o   0.27180
   8   0   3     6740.97     6617.70     71.34 o   0.30764
   9   0   3      399.42      311.74     30.40 o   0.34381
  10   0   3     1290.81     1151.46     34.81 o   0.38022
  11   0   3      818.98      854.96     35.68 o   0.41681
  12   0   3     2511.53     2589.16     52.12 o   0.45352
  13   0   3      946.87      916.85     40.18 o   0.49034
  14   0   3       64.26       86.10     39.25 o   0.52724
  15   0   3      264.03      235.05     46.66 o   0.56420
 -15   1   3      100.52      110.40     57.90 o   0.58688
 -14   1   3      422.06      421.74     42.29 o   0.54993
 -13   1   3       49.59       46.37     35.65 o   0.51304
 -12   1   3     1302.98     1174.72     45.74 o   0.47623
 -11   1   3      645.13      583.70     23.78 o   0.43951
 -10   1   3       97.52       92.99     19.40 o   0.40292
  -9   1   3     3343.77     3032.60     29.41 o   0.36649
  -8   1   3       70.42       82.39     14.18 o   0.33028
  -7   1   3     3109.70     3042.17     28.56 o   0.29436
  -6   1   3     5708.60     6209.43     35.50 o   0.25885
  -5   1   3     2730.34     2698.62     21.40 o   0.22397
  -4   1   3    12768.96    13171.21     35.65 o   0.19003
  -3   1   3     1727.80     1480.15     13.96 o   0.15767
  -2   1   3    12318.38    13470.03     45.70 o   0.12808
  -3  -1  -3      260.79      376.49     22.44 o   0.12677
  -4  -1  -3     2263.57     2822.39     39.43 o   0.15618
   5   1   3      969.10     1137.18     21.89 o   0.18844
   6   1   3     1979.97     1618.99     21.89 o   0.22232
   7   1   3     2791.89     2700.52     28.63 o   0.25717
   8   1   3     9276.64     8443.85     53.68 o   0.29265
   9   1   3     4155.20     3974.90     39.54 o   0.32855
  10   1   3     3399.69     3245.77     63.08 o   0.36475
  11   1   3      734.13      620.94     38.40 o   0.40117
  12   1   3      292.38      248.89     35.31 o   0.43776
  13   1   3     1332.74     1285.65     45.84 o   0.47447
  14   1   3        1.79       10.64     35.10 o   0.51127
  15   1   3       19.86        7.89     60.79 o   0.54816
  16   1   3      379.34      371.70     54.86 o   0.58511
 -14   2   3      917.73      872.16     49.56 o   0.56921
 -13   2   3      216.29      234.76     39.70 o   0.53246
 -12   2   3       38.90       53.21     34.38 o   0.49582
 -11   2   3      836.89      994.46     41.90 o   0.45930
 -10   2   3     1392.65     1214.09     20.12 o   0.42292
  -9   2   3     1256.88     1216.36     16.68 o   0.38675
  -8   2   3     4988.14     4566.85     36.05 o   0.35082
  -7   2   3       10.61        2.89      8.95 o   0.31524
  -6   2   3    12381.06    12064.42     38.22 o   0.28013
  -5   2   3     5312.63     5774.28     24.37 o   0.24570
  -4   2   3      445.14      569.49     16.74 o   0.21226
  -3   2   3     5565.78     6585.70     27.58 o   0.18039
  -2   2   3     1947.01     2709.16     23.19 o   0.15107
  -1   2   3        4.89       73.84     20.10 o   0.12610
  -3  -2  -3     2842.65     5441.64     43.58 o   0.12717
  -4  -2  -3      142.79       55.74     25.44 o   0.15242
  -5  -2  -3     3107.51     3023.49     48.96 o   0.18190
   6   2   3      512.59      627.49     28.56 o   0.21387
   7   2   3      116.08       67.80     22.44 o   0.24736
   8   2   3     4420.56     4124.13     59.53 o   0.28183
   9   2   3     1266.77     1140.61     42.26 o   0.31697
  10   2   3     2350.59     2354.76     58.22 o   0.35257
  11   2   3      953.94      869.44     43.64 o   0.38851
  12   2   3     2098.28     2148.71     50.43 o   0.42470
  13   2   3      402.32      418.06     40.45 o   0.46108
  14   2   3      968.60     1006.32     49.44 o   0.49761
  15   2   3      424.34      395.80     45.65 o   0.53426
  16   2   3        4.70       11.54     65.28 o   0.57100
 -14   3   3       45.23       76.18     40.38 o   0.59022
 -13   3   3     2752.28     3144.46     65.97 o   0.55373
 -12   3   3       47.63       53.43     34.90 o   0.51737
 -11   3   3        6.48       25.00     33.31 o   0.48117
 -10   3   3      559.91      480.68     36.06 o   0.44517
  -9   3   3      410.73      404.58     32.17 o   0.40941
  -8   3   3      231.11      222.57     23.42 o   0.37398
  -7   3   3     6352.28     6615.40     53.97 o   0.33897
  -6   3   3      134.05      127.33     18.53 o   0.30452
  -5   3   3     7054.65     6757.08     32.76 o   0.27085
  -4   3   3      170.81      131.39      8.65 o   0.23830
  -3   3   3      792.71      710.86      9.78 o   0.20739
  -2   3   3    11965.83    11477.04     33.62 o   0.17897
  -1   3   3     4333.38     4692.46     33.21 o   0.15441
   0   3   3     2018.86     2078.82     34.62 o   0.13585
   1   3   3      713.23      708.83     15.58 o   0.12594
   2   3   3    57488.42    60810.96    444.57 o   0.12675
  -3  -3  -3      211.09      625.65     28.34 o   0.13808
   4   3   3     4516.73     4045.75     31.02 o   0.15767
   5   3   3       57.82       55.76     10.58 o   0.18290
   6   3   3     1967.55     1842.08     44.88 o   0.21176
   7   3   3      280.82      258.05     27.48 o   0.24295
   8   3   3     9677.08    10020.92     93.24 o   0.27569
   9   3   3     2028.30     1984.01     51.75 o   0.30949
  10   3   3     5624.90     5799.50     79.25 o   0.34403
  11   3   3     3148.92     3197.88     67.23 o   0.37911
  12   3   3     1452.50     1471.92     55.85 o   0.41460
  13   3   3     3684.91     3625.81     80.38 o   0.45039
  14   3   3     1788.67     1761.83     57.24 o   0.48643
  15   3   3     1689.97     1741.02     58.15 o   0.52265
  16   3   3       15.99       28.65     41.92 o   0.55903
  17   3   3      107.22      101.31     73.10 o   0.59553
 -13   4   3       72.78       83.10     38.84 o   0.57663
 -12   4   3     1793.12     1920.84     54.92 o   0.54065
 -11   4   3       22.97       31.49     33.68 o   0.50486
 -10   4   3       70.83       90.13     32.98 o   0.46933
  -9   4   3      313.60      200.52     28.26 o   0.43411
  -8   4   3        0.39       13.03     22.63 o   0.39929
  -7   4   3       54.59       28.86     21.18 o   0.36498
  -6   4   3    10813.26    10169.42     61.35 o   0.33133
  -5   4   3       19.34       60.44     17.48 o   0.29857
  -4   4   3      146.91       95.21     21.31 o   0.26704
  -3   4   3      782.67      996.39     14.02 o   0.23721
  -2   4   3      420.49      355.10     11.37 o   0.20982
  -1   4   3     5733.76     5884.12     29.47 o   0.18595
   0   4   3      226.01      166.00     24.00 o   0.16710
   1   4   3    11654.10    13739.84     85.68 o   0.15514
   2   4   3     1613.18     1137.57     20.64 o   0.15169
   3   4   3       24.48       10.64     11.55 o   0.15731
   4   4   3      389.43      357.79     14.42 o   0.17111
   5   4   3      975.74     1018.32     22.91 o   0.19133
   6   4   3      547.39      470.28     10.75 o   0.21618
   7   4   3      246.32      276.97     28.34 o   0.24424
   8   4   3      820.08      757.40     35.66 o   0.27454
   9   4   3     5294.36     5268.02     77.44 o   0.30641
  10   4   3      418.37      345.66     40.19 o   0.33941
  11   4   3    20580.48    19942.29    147.05 o   0.37323
  12   4   3     1844.13     1962.20     61.60 o   0.40768
  13   4   3     4068.79     4354.23     88.65 o   0.44261
  14   4   3      546.87      540.19     56.84 o   0.47791
  15   4   3     2430.07     2531.72     67.50 o   0.51351
  16   4   3      589.03      556.09     50.28 o   0.54934
  17   4   3       54.18       51.23     63.08 o   0.58537
 -12   5   3      222.18      226.68     38.80 o   0.56543
 -11   5   3     2219.62     2309.93     56.94 o   0.53013
 -10   5   3      212.39      257.81     31.46 o   0.49514
  -9   5   3       40.63       65.63     26.38 o   0.46052
  -8   5   3      603.87      602.89     29.67 o   0.42638
  -7   5   3      333.84      319.05     23.01 o   0.39282
  -6   5   3      634.12      610.70     23.63 o   0.36002
  -5   5   3     6107.49     5809.08     59.96 o   0.32821
  -4   5   3       32.95       50.91     21.72 o   0.29769
  -3   5   3     7462.14     6684.29     34.83 o   0.26892
  -2   5   3       21.30       18.51      8.80 o   0.24250
  -1   5   3       94.09      108.04     10.06 o   0.21931
   0   5   3      144.11      231.60     19.38 o   0.20046
   1   5   3      833.60      621.30     14.43 o   0.18725
   2   5   3     4689.74     4731.78     38.85 o   0.18095
   3   5   3     2618.57     2550.76     19.87 o   0.18225
   4   5   3     9601.36    10189.55     41.75 o   0.19101
   5   5   3       33.08       80.85     14.74 o   0.20628
   6   5   3      177.62      172.50     15.82 o   0.22674
   7   5   3       75.30       71.03     29.53 o   0.25114
   8   5   3     1476.89     1337.57     39.74 o   0.27844
   9   5   3       55.81       40.39     31.57 o   0.30786
  10   5   3      210.10      183.16     37.70 o   0.33886
  11   5   3     1638.57     1657.85     57.01 o   0.37104
  12   5   3     8951.28     9068.52    114.92 o   0.40411
  13   5   3      370.77      356.30     51.00 o   0.43789
  14   5   3      341.61      307.80     52.92 o   0.47220
  15   5   3        3.01       13.50     50.88 o   0.50696
  16   5   3      160.29      146.50     46.19 o   0.54206
  17   5   3      151.08      162.77     49.56 o   0.57745
 -12   6   3     1979.89     2114.77     85.39 o   0.59154
 -11   6   3        0.82       29.31     38.12 o   0.55676
 -10   6   3     2115.56     2215.13     55.96 o   0.52234
  -9   6   3        2.89       18.62     33.05 o   0.48836
  -8   6   3      732.49      678.46     38.16 o   0.45491
  -7   6   3      328.62      334.06     31.97 o   0.42213
  -6   6   3       43.89       56.72     25.71 o   0.39018
  -5   6   3     1324.20     1219.48     35.11 o   0.35928
  -4   6   3    11688.40    11463.39     71.18 o   0.32973
  -3   6   3      960.40      988.21     14.49 o   0.30191
  -2   6   3       16.31       20.86      8.74 o   0.27637
  -1   6   3      446.39      466.32     18.15 o   0.25379
   0   6   3     2206.52     2151.98     41.54 o   0.23501
   1   6   3       32.96       76.25     10.85 o   0.22102
   2   6   3      273.20      142.56     14.65 o   0.21275
   3   6   3     1211.67     1086.67     24.44 o   0.21089
   4   6   3     5227.48     4992.69     30.45 o   0.21559
   5   6   3     9305.66     8708.30     60.30 o   0.22646
   6   6   3      680.79      819.84     18.49 o   0.24266
   7   6   3     2492.16     2300.86     31.84 o   0.26321
   8   6   3       57.10       32.35     31.18 o   0.28718
   9   6   3     3125.70     3411.10     66.28 o   0.31378
  10   6   3      303.15      280.18     36.55 o   0.34241
  11   6   3     3339.94     3749.07     77.52 o   0.37259
  12   6   3     1230.31     1242.45     57.90 o   0.40398
  13   6   3     1806.40     1897.95     72.23 o   0.43632
  14   6   3      310.00      347.96     55.85 o   0.46941
  15   6   3      678.55      614.43     60.79 o   0.50310
  16   6   3       30.37       16.64     52.92 o   0.53728
  17   6   3       11.66       30.52     44.40 o   0.57186
 -11   7   3     1489.98     1471.21     63.25 o   0.58456
 -10   7   3        0.14       12.58     33.23 o   0.55073
  -9   7   3     1690.89     1755.05     45.03 o   0.51739
  -8   7   3      255.94      258.70     30.94 o   0.48465
  -7   7   3        0.13       13.55     34.09 o   0.45263
  -6   7   3      198.30      140.49     40.65 o   0.42149
  -5   7   3      151.20      125.79     41.54 o   0.39145
  -4   7   3      619.51      574.31     22.40 o   0.36278
  -3   7   3    22546.00    21503.22     53.73 o   0.33582
  -2   7   3     1294.43     1086.37     19.76 o   0.31104
  -1   7   3      149.74       88.47     15.50 o   0.28898
   0   7   3     2304.71     1982.90     25.35 o   0.27031
   1   7   3     1474.44     1463.42     38.12 o   0.25578
   2   7   3     3324.06     3342.86     32.73 o   0.24612
   3   7   3      944.89      921.36     23.96 o   0.24191
   4   7   3        4.14       20.97     19.38 o   0.24344
   5   7   3     2285.24     2479.69     28.01 o   0.25061
   6   7   3      398.34      346.83     21.53 o   0.26295
   7   7   3      131.26      145.98     21.79 o   0.27978
   8   7   3      158.27      102.90     18.82 o   0.30034
   9   7   3     1458.57     1349.22     48.83 o   0.32393
  10   7   3       79.14       71.82     38.60 o   0.34993
  11   7   3        0.28       32.26     41.78 o   0.37785
  12   7   3    10377.18    11174.07    128.47 o   0.40728
  13   7   3      725.05      691.11     60.15 o   0.43794
  14   7   3     3519.58     3789.35     89.48 o   0.46957
  15   7   3        2.43       23.72     50.88 o   0.50200
  16   7   3       41.93       37.28     58.74 o   0.53507
  17   7   3      200.67      243.97     53.95 o   0.56868
 -10   8   3     2578.07     2623.99     71.98 o   0.58014
  -9   8   3      105.30      152.49     43.94 o   0.54744
  -8   8   3      267.10      297.99     44.57 o   0.51538
  -7   8   3       45.68       55.43     37.54 o   0.48409
  -6   8   3       64.68       71.73     33.68 o   0.45372
  -5   8   3        0.77       24.89     34.32 o   0.42447
  -4   8   3    14205.96    13304.33     98.19 o   0.39659
  -3   8   3      405.93      430.07     15.92 o   0.37039
  -2   8   3    16678.97    16489.77     76.13 o   0.34626
  -1   8   3       94.09       83.45     16.78 o   0.32465
   0   8   3     1093.59     1015.17     22.69 o   0.30609
   1   8   3      422.10      384.77     10.88 o   0.29118
   2   8   3       26.61       12.03     10.75 o   0.28049
   3   8   3     3409.16     3285.01     41.12 o   0.27451
   4   8   3     1193.04     1130.33     25.77 o   0.27357
   5   8   3        4.30        0.49     10.08 o   0.27770
   6   8   3      149.10      208.84     20.94 o   0.28669
   7   8   3     2010.98     2215.62     36.90 o   0.30010
   8   8   3      194.08      191.86     32.45 o   0.31737
   9   8   3     1557.26     1711.07     33.78 o   0.33792
  10   8   3     2272.79     2446.20     66.09 o   0.36117
  11   8   3       66.44       76.94     40.02 o   0.38665
  12   8   3        0.73        0.00     46.79 o   0.41395
  13   8   3     6111.30     6286.13    109.13 o   0.44272
  14   8   3     1119.43      953.93     67.23 o   0.47270
  15   8   3      909.83      892.43     67.23 o   0.50367
  16   8   3       14.97        0.00     59.05 o   0.53546
  17   8   3      186.08      181.76     59.16 o   0.56793
  -9   9   3     3871.05     4081.84     81.84 o   0.57833
  -8   9   3        0.39       28.74     40.81 o   0.54693
  -7   9   3     1323.56     1311.76     52.83 o   0.51633
  -6   9   3        3.22       33.12     37.76 o   0.48667
  -5   9   3       97.45       44.95     35.44 o   0.45815
  -4   9   3      186.93      190.59     36.98 o   0.43099
  -3   9   3    11577.84    11076.47     62.46 o   0.40546
  -2   9   3      960.82      890.36     25.54 o   0.38188
  -1   9   3     9163.23     8753.61     57.72 o   0.36066
   0   9   3      120.79      118.84     16.15 o   0.34221
   1   9   3     1348.85     1196.53     20.79 o   0.32701
   2   9   3       63.35       36.84     33.24 o   0.31553
   3   9   3     2734.89     2733.22     34.71 o   0.30819
   4   9   3      284.42      244.20     21.99 o   0.30529
   5   9   3     1438.96     1443.57     34.81 o   0.30695
   6   9   3      457.70      381.95     15.78 o   0.31309
   7   9   3     3719.08     3785.07     49.98 o   0.32347
   8   9   3     4865.43     4682.52     77.20 o   0.33769
   9   9   3       63.79       33.55     35.66 o   0.35530
  10   9   3      102.73       83.20     41.54 o   0.37581
  11   9   3     2867.60     3174.07     76.80 o   0.39878
  12   9   3      140.18      112.85     47.82 o   0.42380
  13   9   3       24.50        5.27     46.79 o   0.45055
  14   9   3     2680.92     2798.51     83.34 o   0.47872
  15   9   3       10.10       10.37     54.03 o   0.50808
  16   9   3      118.14      149.25     61.10 o   0.53844
  17   9   3       27.65       54.53     68.32 o   0.56964
  -8  10   3      736.54      813.51     55.40 o   0.57917
  -7  10   3        0.17        0.00     41.04 o   0.54922
  -6  10   3      470.17      416.60     44.48 o   0.52022
  -5  10   3      800.28      739.43     43.90 o   0.49236
  -4  10   3     1544.16     1503.01     46.83 o   0.46584
  -3  10   3      448.84      478.17     24.50 o   0.44089
  -2  10   3      533.34      482.79     26.46 o   0.41781
  -1  10   3      749.45      688.68     27.22 o   0.39691
   0  10   3     5353.80     5300.25     42.19 o   0.37856
   1  10   3      232.70      263.59     35.76 o   0.36315
   2  10   3      130.98       83.67     32.64 o   0.35105
   3  10   3     2432.40     2231.89     34.19 o   0.34263
   4  10   3        8.83       19.12     22.84 o   0.33816
   5  10   3      195.17      141.09     22.65 o   0.33779
   6  10   3       96.09       96.80     10.29 o   0.34154
   7  10   3       76.96       57.31     25.67 o   0.34928
   8  10   3     1058.32      926.55     49.07 o   0.36074
   9  10   3     3266.25     3159.96     69.00 o   0.37559
  10  10   3      542.73      416.36     43.54 o   0.39345
  11  10   3      320.18      243.83     50.88 o   0.41392
  12  10   3     5074.00     4888.27     97.35 o   0.43664
  13  10   3     1056.52     1006.87     59.16 o   0.46128
  14  10   3       26.23       47.97     51.76 o   0.48754
  15  10   3     2567.55     2918.43     93.57 o   0.51518
  16  10   3       17.01        8.66     65.28 o   0.54398
  17  10   3      611.37      733.35     78.52 o   0.57378
  -7  11   3      746.46      718.89     53.18 o   0.58264
  -6  11   3       29.40       34.28     40.76 o   0.55426
  -5  11   3      130.82       79.65     38.49 o   0.52700
  -4  11   3      167.37      172.62     35.79 o   0.50105
  -3  11   3        2.47        0.00     30.88 o   0.47662
  -2  11   3      370.59      311.83     23.81 o   0.45396
  -1  11   3     1761.98     1846.74     32.50 o   0.43335
   0  11   3        1.12        1.37     17.21 o   0.41509
   1  11   3     7766.42     7842.78     84.44 o   0.39951
   2  11   3      138.43      101.90     41.54 o   0.38692
   3  11   3      151.98      146.72     42.69 o   0.37763
   4  11   3      188.48      195.35     20.32 o   0.37188
   5  11   3      534.47      447.44     27.38 o   0.36984
   6  11   3       71.54       58.99     26.24 o   0.37157
   7  11   3       39.13       50.56     12.95 o   0.37702
   8  11   3       77.25       99.78     37.89 o   0.38604
   9  11   3      194.37      166.97     44.26 o   0.39837
  10  11   3       25.20       48.06     40.90 o   0.41372
  11  11   3      708.84      751.05     56.14 o   0.43178
  12  11   3       84.49       47.83     53.80 o   0.45221
  13  11   3     1498.69     1489.90     69.00 o   0.47471
  14  11   3     1830.43     1723.61     79.25 o   0.49901
  15  11   3        6.01       15.87     59.16 o   0.52484
  16  11   3     1043.19     1252.72     78.36 o   0.55200
  17  11   3      137.87      125.36     66.09 o   0.58030
  -6  12   3      399.44      426.05     70.01 o   0.58869
  -5  12   3       67.54       79.86     42.50 o   0.56198
  -4  12   3        1.66       17.94     37.13 o   0.53655
  -3  12   3      228.35      241.09     38.55 o   0.51258
  -2  12   3       95.62       64.10     30.81 o   0.49030
  -1  12   3        0.93        5.51     22.80 o   0.46993
   0  12   3     1232.70     1233.91     27.36 o   0.45176
   1  12   3      651.46      556.88     41.86 o   0.43603
   2  12   3     2803.05     2796.00     71.88 o   0.42304
   3  12   3      205.56      146.28     43.64 o   0.41303
   4  12   3      289.07      263.50     42.69 o   0.40623
   5  12   3        0.06        4.64     24.27 o   0.40280
   6  12   3     1025.10      936.31     36.01 o   0.40283
   7  12   3      606.49      531.43     36.23 o   0.40631
   8  12   3      989.92      942.29     27.05 o   0.41316
   9  12   3      489.01      347.53     48.01 o   0.42322
  10  12   3     4521.10     4802.37     89.94 o   0.43626
  11  12   3       31.75       36.53     50.16 o   0.45202
  12  12   3     1172.27     1174.92     67.23 o   0.47023
 -13 -12  -3       27.97       37.51     72.13 o   0.49063
  14  12   3      104.55      135.48     58.69 o   0.51294
  15  12   3       68.02       30.75     57.90 o   0.53693
  16  12   3      117.68      109.71     69.00 o   0.56239
  17  12   3      239.27      267.70     72.40 o   0.58912
  -5  13   3      217.31      251.64     74.74 o   0.59725
  -4  13   3      269.26      239.09     66.51 o   0.57228
  -3  13   3      115.71      119.73     63.24 o   0.54872
  -2  13   3      997.04      954.90     69.30 o   0.52677
  -1  13   3        2.61        2.89     57.12 o   0.50663
   0  13   3      130.01      122.80     38.91 o   0.48852
   1  13   3     2897.40     2610.82     61.50 o   0.47269
   2  13   3      161.71      189.78     40.32 o   0.45935
   3  13   3      245.81      281.46     49.70 o   0.44875
   4  13   3      121.94      110.80     47.91 o   0.44107
   5  13   3       55.62       21.70     43.82 o   0.43647
   6  13   3      452.58      425.17     31.34 o   0.43504
   7  13   3       84.62       80.48     29.53 o   0.43683
   8  13   3       13.48       13.76     40.08 o   0.44178
   9  13   3     1026.47     1045.05     27.27 o   0.44980
  10  13   3      736.79      715.45     59.58 o   0.46072
  11  13   3     1207.49     1112.48     70.01 o   0.47434
  12  13   3      484.75      431.09     51.99 o   0.49044
  13  13   3       75.85       97.17     55.39 o   0.50879
  14  13   3      219.11      237.26     62.36 o   0.52915
  15  13   3      436.96      446.20     66.28 o   0.55129
  16  13   3      131.09      111.59     67.93 o   0.57501
  -3  14   3      421.52      494.94     71.05 o   0.58502
  -2  14   3      561.43      526.86     76.80 o   0.56336
  -1  14   3     2617.28     2599.13     93.77 o   0.54341
   0  14   3      260.49      296.17     39.57 o   0.52537
   1  14   3      237.11      221.17     40.87 o   0.50944
   2  14   3     1967.11     1923.21     61.11 o   0.49582
   3  14   3        8.83        4.45     48.83 o   0.48471
   4  14   3      689.74      731.48     57.90 o   0.47629
   5  14   3       17.99       10.10     46.92 o   0.47069
   6  14   3      431.29      412.56     55.08 o   0.46802
   7  14   3       79.44       91.54     35.86 o   0.46833
   8  14   3     1611.92     1650.30     58.54 o   0.47162
   9  14   3       15.77        5.54     41.54 o   0.47782
  10  14   3     1318.56     1269.24     62.36 o   0.48682
  11  14   3      231.19      147.08     51.76 o   0.49846
  12  14   3       62.88       13.88     55.45 o   0.51258
  13  14   3       72.26       46.16     56.57 o   0.52897
  14  14   3      521.45      523.51     65.71 o   0.54742
  15  14   3       48.59        6.23     61.00 o   0.56775
  16  14   3       93.51      127.21     70.01 o   0.58974
  -1  15   3       52.57       87.34     67.14 o   0.58026
   0  15   3     1680.00     1736.36     90.63 o   0.56228
   1  15   3      799.81      758.77     51.00 o   0.54627
   2  15   3       69.48       79.98     46.44 o   0.53241
   3  15   3      329.59      435.47     48.31 o   0.52087
   4  15   3      506.19      377.50     62.85 o   0.51181
   5  15   3     1306.04     1202.42     68.32 o   0.50535
   6  15   3      226.70      253.88     83.67 o   0.50161
   7  15   3      146.45      115.40     89.44 o   0.50064
   8  15   3      140.87      135.60     86.55 o   0.50246
   9  15   3     1029.79      968.32     58.97 o   0.50704
  10  15   3      223.95      183.09     48.01 o   0.51430
  11  15   3      670.62      645.85     60.21 o   0.52414
  12  15   3       10.02        1.63     53.74 o   0.53641
  13  15   3       29.71       26.33     54.75 o   0.55094
  14  15   3        0.64        9.66     61.37 o   0.56757
  15  15   3      584.71      593.58     77.62 o   0.58612
   1  16   3      755.28      851.14     85.39 o   0.58317
   2  16   3      246.11      169.02     50.27 o   0.56910
   3  16   3       23.39       36.57     47.01 o   0.55718
   4  16   3      727.77      877.14     70.01 o   0.54757
   5  16   3      132.07       83.67     83.67 o   0.54037
   6  16   3      842.08      833.77     98.09 o   0.53570
   7  16   3        1.09        0.00     89.44 o   0.53361
   8  16   3      500.73      516.42    106.75 o   0.53414
   9  16   3      115.13      167.33    103.86 o   0.53727
  10  16   3        4.33       17.59     47.85 o   0.54297
  11  16   3       33.93       11.84     51.55 o   0.55115
  12  16   3       47.57      105.09     54.55 o   0.56171
  13  16   3       14.64       48.49     61.16 o   0.57451
  14  16   3       39.51       52.58     59.58 o   0.58940
   3  17   3      227.37      211.64     62.32 o   0.59363
   4  17   3       75.85       48.95     62.92 o   0.58353
   5  17   3     1289.18     1156.89    103.86 o   0.57569
   6  17   3       34.71        8.66     86.55 o   0.57020
   7  17   3      285.08      311.58     98.09 o   0.56712
   8  17   3       20.19       20.20     86.55 o   0.56650
   9  17   3      429.31      504.88    106.75 o   0.56835
  10  17   3       33.76        0.00    106.75 o   0.57264
  11  17   3      219.11      222.15    112.52 o   0.57931
  12  17   3      146.83      157.00     57.16 o   0.58829
  11  17  -4        6.42       20.20     95.21 o   0.59804
  10  17  -4       82.58       89.44     92.32 o   0.59118
   9  17  -4       87.57       54.82     86.55 o   0.58662
   8  17  -4      286.61      267.19     75.15 o   0.58443
   7  17  -4      776.83      718.68     79.25 o   0.58463
   6  17  -4       16.73       46.83     67.93 o   0.58721
   5  17  -4      349.24      336.88     74.17 o   0.59214
  13  16  -4      739.61      718.37    124.06 o   0.59360
  12  16  -4      179.63      138.48    112.52 o   0.58082
  11  16  -4      566.74      501.99    109.63 o   0.57020
  10  16  -4      148.90      175.99    112.52 o   0.56188
   9  16  -4       12.33        2.89     98.09 o   0.55595
   8  16  -4     1046.31      877.04    115.40 o   0.55250
   7  16  -4      471.87      415.06     66.28 o   0.55156
   6  16  -4      477.28      444.03     68.13 o   0.55316
   5  16  -4     1791.05     1628.66     85.39 o   0.55726
   4  16  -4      449.73      416.53     68.55 o   0.56382
   3  16  -4       35.34       15.27     58.74 o   0.57275
   2  16  -4      417.58      427.75     63.08 o   0.58395
   1  16  -4      397.29      398.51     64.56 o   0.59728
  14  15  -4      112.90       60.59    115.40 o   0.58672
  13  15  -4       33.01       31.74    106.75 o   0.57023
  12  15  -4      757.77      770.30    121.17 o   0.55578
  11  15  -4        0.63        8.66     98.09 o   0.54351
  10  15  -4       12.04       20.20     92.32 o   0.53359
   9  15  -4       39.40        0.00     77.90 o   0.52615
   8  15  -4      402.48      288.50     86.55 o   0.52129
   7  15  -4     1029.77      957.82    109.63 o   0.51908
   6  15  -4      665.35      613.75     66.09 o   0.51956
   5  15  -4     1231.34     1273.75     76.48 o   0.52272
   4  15  -4     2846.67     2816.23     91.19 o   0.52852
   3  15  -4     1049.01     1044.40     68.13 o   0.53686
   2  15  -4        3.91       54.94     57.10 o   0.54763
   1  15  -4      849.69      820.61     60.29 o   0.56070
   0  15  -4      241.46      236.57    103.86 o   0.57590
  -1  15  -4      280.73      276.96    103.86 o   0.59307
  15  14  -4       89.62      239.46    112.52 o   0.58671
  14  14  -4      135.81       49.05     92.32 o   0.56665
  13  14  -4      133.06      109.63    106.75 o   0.54841
  12  14  -4      233.57      170.22    103.86 o   0.53218
  11  14  -4      809.10      848.19    112.52 o   0.51814
  10  14  -4        8.93       40.39     77.90 o   0.50648
   9  14  -4     1045.38      903.01     98.09 o   0.49736
   8  14  -4       75.43       49.05     83.67 o   0.49093
   7  14  -4      289.34      201.95     75.01 o   0.48729
   6  14  -4       14.22       25.97     77.90 o   0.48651
   5  14  -4     2502.95     2256.29     76.48 o   0.48859
   4  14  -4      438.25      416.57     61.99 o   0.49351
   3  14  -4      747.10      790.42     65.71 o   0.50117
   2  14  -4      388.38      383.24     54.63 o   0.51147
   1  14  -4        2.22        0.00     50.16 o   0.52423
   0  14  -4     1290.62     1263.50     63.76 o   0.53929
  -1  14  -4      190.90      227.92    100.98 o   0.55645
   2 -14   4      324.66      321.12     54.44 o   0.57554
  -3  14  -4      502.35      406.79    115.40 o   0.59636
  16  13  -4       26.22       54.82     98.09 o   0.59356
  15  13  -4      347.04      308.70     92.32 o   0.57020
  14  13  -4      224.30      317.35    109.63 o   0.54839
  13  13  -4       33.94        5.77     77.90 o   0.52833
  12  13  -4      324.31      243.78     65.28 o   0.51022
  11  13  -4      619.50      539.50     64.24 o   0.49429
  10  13  -4      287.23      305.81     80.78 o   0.48074
   9  13  -4      130.23      109.63     83.67 o   0.46978
   8  13  -4      317.17      210.61     89.44 o   0.46160
   7  13  -4      424.03      346.20     80.78 o   0.45635
   6  13  -4      642.76      585.66     89.44 o   0.45412
   5  13  -4      463.57      413.21     55.85 o   0.45497
   4  13  -4     1749.64     1557.72     69.00 o   0.45887
   3  13  -4       10.92        4.04     49.20 o   0.46575
   2  13  -4      269.36      317.21     54.07 o   0.47548
   1  13  -4       10.80       19.70     45.06 o   0.48789
   0  13  -4        5.48       11.92     44.33 o   0.50278
  -1  13  -4      694.20      575.59     54.96 o   0.51994
   2 -13   4      474.41      580.47     54.16 o   0.53915
   3 -13   4      216.32      233.87     53.29 o   0.56019
   4 -13   4      752.39      714.04     66.71 o   0.58288
  16  12  -4        0.23        0.00     92.32 o   0.58075
  15  12  -4      128.33      210.61     89.44 o   0.55572
  14  12  -4      617.04      640.47     95.21 o   0.53213
  13  12  -4      264.61      238.64     70.36 o   0.51019
  12  12  -4      383.44      366.40     67.32 o   0.49013
  11  12  -4      553.09      531.62     66.28 o   0.47219
  10  12  -4      282.57      175.99     61.20 o   0.45660
   9  12  -4       12.05       19.63     51.99 o   0.44363
   8  12  -4       69.38       31.74     80.78 o   0.43350
   7  12  -4     5000.92     5247.83    135.60 o   0.42643
   6  12  -4        0.50        0.00     66.36 o   0.42255
   5  12  -4     2161.71     1947.38     86.55 o   0.42197
   4  12  -4      780.96      806.66     57.01 o   0.42469
   3  12  -4     3376.41     3651.85     87.44 o   0.43065
  -2 -12   4      636.94      682.87     29.36 o   0.43972
   1  12  -4      838.76      876.61     51.27 o   0.45172
   0  12  -4     1036.63     1006.52     54.75 o   0.46641
   1 -12   4      146.79      136.21     33.30 o   0.48355
   2 -12   4      178.75      150.80     33.98 o   0.50289
   3 -12   4       54.51       64.80     48.01 o   0.52419
   4 -12   4        2.82        0.00     49.91 o   0.54722
   5 -12   4      566.27      550.10     64.04 o   0.57177
   6 -12   4      204.59      253.61     61.60 o   0.59765
 -17 -11   4      896.21      852.52     83.64 o   0.59794
 -16 -11   4       25.40       49.53     64.24 o   0.57010
 -15 -11   4       12.27        1.59     59.95 o   0.54342
 -14 -11   4       25.18       57.70     57.12 o   0.51805
  13  11  -4      116.39      123.14     64.24 o   0.49422
  12  11  -4      121.32      129.83     72.13 o   0.47215
  11  11  -4       17.57        2.89     83.67 o   0.45209
  10  11  -4       22.16       60.59     77.90 o   0.43434
   9  11  -4       64.88       40.39     46.92 o   0.41918
   8  11  -4      289.02      284.17     57.12 o   0.40690
   7  11  -4      681.43      643.36     75.01 o   0.39777
   6  11  -4      216.32      138.48     60.59 o   0.39200
   5  11  -4      664.00      660.67     66.36 o   0.38976
   4  11  -4      208.60      175.50     45.59 o   0.39109
   3  11  -4      423.57      294.55     41.78 o   0.39596
   2  11  -4     2969.90     3046.87     75.99 o   0.40425
  -1 -11   4      868.54      835.03     23.41 o   0.41575
   0  11  -4     2471.17     2383.05     65.15 o   0.43020
   1 -11   4      737.45      699.92     23.66 o   0.44732
   2 -11   4       43.98       41.74     29.20 o   0.46681
   3 -11   4     1017.67      993.77     41.22 o   0.48839
   4 -11   4      226.25      212.60     52.81 o   0.51180
   5 -11   4      228.40      171.30     54.75 o   0.53679
   6 -11   4      730.40      697.67     68.55 o   0.56315
   7 -11   4       12.50        0.00     61.00 o   0.59071
 -17 -10   4      193.56      175.09     55.30 o   0.59104
 -16 -10   4     1468.35     1471.50     81.29 o   0.56174
 -15 -10   4       12.61        0.00     58.22 o   0.53345
 -14 -10   4       20.75        0.00     56.68 o   0.50635
 -13 -10   4      172.49      139.22     49.28 o   0.48062
 -12 -10   4      129.08       69.98     54.03 o   0.45651
  11  10  -4       80.67       31.74     86.55 o   0.43429
  10  10  -4        0.33       11.54     80.78 o   0.41426
   9  10  -4     2193.99     2432.06    103.86 o   0.39674
   8  10  -4     5100.76     4797.80     86.68 o   0.38210
   7  10  -4     1411.46     1260.75     77.90 o   0.37066
   6  10  -4       60.17        5.77     63.47 o   0.36273
   5  10  -4     1514.62     1249.21     69.24 o   0.35854
   4  10  -4     1204.79     1171.31     77.90 o   0.35823
   3  10  -4     1150.31     1012.64     48.96 o   0.36180
   2  10  -4       21.52       11.07     37.70 o   0.36915
  -1 -10   4     2978.21     2719.15     34.43 o   0.38005
   0 -10   4      276.93      239.78     28.66 o   0.39421
   1 -10   4      262.92      265.83     31.12 o   0.41129
   2 -10   4       24.42       25.43     19.44 o   0.43094
   3 -10   4     1182.36     1172.45     29.12 o   0.45284
   4 -10   4       42.55       27.22     20.08 o   0.47666
   5 -10   4      498.87      439.14     56.14 o   0.50215
   6 -10   4      100.09       77.00     53.34 o   0.52905
   7 -10   4      329.65      345.62     60.21 o   0.55716
   8 -10   4      123.43       85.08     58.92 o   0.58631
 -17  -9   4      356.79      406.03     58.82 o   0.58644
 -16  -9   4      131.81      130.51     52.47 o   0.55576
 -15  -9   4     1241.99     1302.00     74.74 o   0.52596
 -14  -9   4       16.03        8.66     52.92 o   0.49717
 -13  -9   4      255.31      233.71     44.91 o   0.46961
 -12  -9   4      449.60      359.62     42.67 o   0.44348
 -11  -9   4       11.03        5.20     49.20 o   0.41907
  10   9  -4      111.80       51.93     72.13 o   0.39668
   9   9  -4       15.29       69.24     72.13 o   0.37668
   8   9  -4     3709.82     3863.02    118.29 o   0.35947
   7   9  -4     2355.77     2178.89     68.32 o   0.34546
   6   9  -4     2819.84     2870.58     98.09 o   0.33506
   5   9  -4        1.06        8.66     57.70 o   0.32860
   4   9  -4       84.00       31.74     54.82 o   0.32634
   3   9  -4      517.45      513.37     45.87 o   0.32834
   2   9  -4     2706.41     2599.05     65.71 o   0.33453
  -1  -9   4     3565.71     3393.42     42.25 o   0.34470
   0  -9   4     8217.64     7950.62     68.30 o   0.35849
   1  -9   4      353.67      387.15     26.72 o   0.37551
   2  -9   4      171.09      149.08     21.79 o   0.39535
   3  -9   4        0.78        1.52     19.45 o   0.41760
   4  -9   4     3774.68     3838.98     45.52 o   0.44190
   5  -9   4      107.86      101.51     21.96 o   0.46792
   6  -9   4      548.11      513.81     34.21 o   0.49541
   7  -9   4      258.84      192.10     53.29 o   0.52412
   8  -9   4      144.59      170.10     56.84 o   0.55387
   9  -9   4        2.84       25.32     61.68 o   0.58450
 -17  -8   4        0.24       26.98     55.19 o   0.58420
 -16  -8   4      761.55      757.74     57.98 o   0.55226
 -15  -8   4      374.13      286.10     51.15 o   0.52104
 -14  -8   4     2221.73     2227.74     80.41 o   0.49068
 -13  -8   4       37.15        2.89     50.88 o   0.46136
 -12  -8   4     1535.50     1602.02     58.25 o   0.43328
 -11  -8   4       11.91       38.87     39.74 o   0.40671
 -10  -8   4      988.78     1008.31     57.12 o   0.38195
   9   8  -4      659.62      646.24     75.01 o   0.35938
   8   8  -4       51.16       11.54     57.70 o   0.33945
   7   8  -4     3174.95     3238.42     71.40 o   0.32262
   6   8  -4       79.44       49.05     57.70 o   0.30943
   5   8  -4     2632.21     2512.84     83.67 o   0.30033
   4   8  -4     1612.00     1312.68     66.36 o   0.29572
   3   8  -4      943.51      833.77     57.70 o   0.29580
   2   8  -4     4617.01     4511.64     66.28 o   0.30057
  -1  -8   4     2901.83     2684.33     32.20 o   0.30981
   0  -8   4     2286.79     2179.62     39.89 o   0.32314
   1  -8   4     6148.29     6020.81     61.54 o   0.34007
   2  -8   4     2902.40     2746.94     44.91 o   0.36011
   3  -8   4     3012.88     2945.83     36.60 o   0.38276
   4  -8   4      807.94      804.29     24.38 o   0.40758
   5  -8   4      170.38      128.49     21.20 o   0.43421
   6  -8   4      762.58      826.24     39.13 o   0.46234
   7  -8   4       76.04       67.06     31.33 o   0.49170
   8  -8   4       10.27       27.76     32.39 o   0.52208
   9  -8   4      470.15      451.17     64.90 o   0.55333
  10  -8   4       37.79       71.18     61.68 o   0.58530
 -17  -7   4       29.42       45.52     52.98 o   0.58434
 -16  -7   4        1.79       32.93     51.36 o   0.55126
 -15  -7   4      687.62      627.57     50.51 o   0.51876
 -14  -7   4      115.33       72.60     43.10 o   0.48697
 -13  -7   4       11.15        0.00     48.96 o   0.45603
 -12  -7   4        1.03       26.53     44.33 o   0.42613
 -11  -7   4      576.38      536.51     40.51 o   0.39749
 -10  -7   4       30.28       34.62     34.40 o   0.37042
  -9  -7   4      406.06      379.60     39.74 o   0.34528
   8   7  -4      888.37      915.99     44.88 o   0.32252
   7   7  -4      586.85      532.28     42.84 o   0.30269
   6   7  -4     2175.04     2007.96     83.67 o   0.28638
   5   7  -4     1616.93     1630.03     75.01 o   0.27424
   4   7  -4     6439.01     6413.37    100.98 o   0.26682
   3   7  -4     2058.05     2146.44     80.78 o   0.26454
   2   7  -4      152.50      251.19     37.70 o   0.26751
  -1  -7   4     1343.37     1167.70     22.65 o   0.27557
   0  -7   4    21158.43    21968.86    100.00 o   0.28829
   1  -7   4       46.70       50.49     26.52 o   0.30509
   2  -7   4     7061.45     7035.55     66.47 o   0.32534
   3  -7   4      583.60      518.13     24.01 o   0.34844
   4  -7   4     3931.31     3821.03     39.05 o   0.37385
   5  -7   4      512.69      486.46     22.86 o   0.40115
   6  -7   4     1835.75     1811.16     29.96 o   0.42997
   7  -7   4      104.33       81.19     32.20 o   0.46002
   8  -7   4       57.69       48.59     32.11 o   0.49108
   9  -7   4      226.81      241.87     39.60 o   0.52297
  10  -7   4      608.40      518.15     46.06 o   0.55555
  11  -7   4        3.11       17.01     63.66 o   0.58870
 -17  -6   4      207.60      201.92     52.60 o   0.58686
 -16  -6   4       36.00       51.49     49.67 o   0.55279
 -15  -6   4        0.69       16.22     44.22 o   0.51917
 -14  -6   4      268.01      245.13     45.32 o   0.48611
 -13  -6   4      132.21      110.87     36.57 o   0.45372
 -12  -6   4        8.06        0.00     40.80 o   0.42216
 -11  -6   4      102.46       63.55     42.26 o   0.39163
 -10  -6   4     7728.10     8196.27    103.80 o   0.36238
  -9  -6   4      487.82      478.04     35.36 o   0.33476
  -8  -6   4     1125.65     1095.29     37.66 o   0.30920
   7   6  -4      390.96      291.39     51.93 o   0.28626
   6   6  -4    13581.94    13804.75    158.68 o   0.26660
   5   6  -4      515.46      337.55     51.93 o   0.25101
   4   6  -4     1371.02     1156.89     60.59 o   0.24027
   3   6  -4     4417.26     4817.96     98.09 o   0.23506
  -2  -6   4     4795.08     5046.87     42.69 o   0.23573
  -1  -6   4     7782.52     7625.65     47.68 o   0.24225
   0  -6   4     1662.50     1631.58     20.89 o   0.25415
   1  -6   4    14564.80    14719.20     82.29 o   0.27074
   2  -6   4     4740.84     4776.57     50.39 o   0.29121
   3  -6   4     9719.10     9128.79     55.42 o   0.31480
   4  -6   4       98.07       93.10     17.56 o   0.34088
   5  -6   4     4402.32     4345.19     43.80 o   0.36890
   6  -6   4       21.89       67.08     18.16 o   0.39847
   7  -6   4      541.93      492.76     13.36 o   0.42925
   8  -6   4      201.98      198.51     36.63 o   0.46102
   9  -6   4      174.44      113.18     36.94 o   0.49357
  10  -6   4        3.75       16.07     38.66 o   0.52677
  11  -6   4      150.35      156.05     43.19 o   0.56050
  12  -6   4       13.65        9.99     52.81 o   0.59466
 -17  -5   4       23.97       54.64     48.89 o   0.59173
 -16  -5   4      359.23      401.24     48.79 o   0.55682
 -15  -5   4     1130.23     1052.03     56.01 o   0.52226
 -14  -5   4        8.75       10.40     26.37 o   0.48812
 -13  -5   4      375.88      259.46     41.04 o   0.45448
 -12  -5   4       92.03       73.97     36.86 o   0.42148
 -11  -5   4      741.67      657.25     42.38 o   0.38928
 -10  -5   4       61.52       41.83     36.72 o   0.35808
  -9  -5   4     5464.20     5183.56     80.41 o   0.32818
  -8  -5   4      126.43      128.79     35.66 o   0.29997
  -7  -5   4     4643.62     4787.67     71.40 o   0.27396
   6   5  -4        1.05        2.89     46.16 o   0.25085
   5   5  -4     1915.06     2397.44     77.90 o   0.23149
   4   5  -4     2227.54     2256.07     63.47 o   0.21692
  -3  -5   4      594.46      678.34     33.97 o   0.20811
  -2  -5   4     3718.37     3898.63     41.52 o   0.20583
  -1  -5   4     4728.46     4379.19     38.39 o   0.21028
   0  -5   4     6414.19     6525.70     36.68 o   0.22105
   1  -5   4      649.53      691.26     24.87 o   0.23729
   2  -5   4     1664.38     1562.53     33.05 o   0.25797
   3  -5   4     5404.83     5289.68     51.43 o   0.28210
   4  -5   4     5995.93     5524.85     43.33 o   0.30889
   5  -5   4     3262.71     2804.30     21.30 o   0.33770
   6  -5   4     6625.14     6401.18     32.03 o   0.36806
   7  -5   4       18.06       30.55     10.73 o   0.39961
   8  -5   4       47.41       35.80     11.34 o   0.43209
   9  -5   4       15.19       24.62     22.77 o   0.46532
  10  -5   4        2.37       33.45     37.45 o   0.49913
  11  -5   4        1.25        0.00     45.06 o   0.53342
  12  -5   4       16.04        3.84     51.76 o   0.56810
 -17  -4   4      329.29      359.58     67.23 o   0.59890
 -16  -4   4       87.52       89.41     45.74 o   0.56331
 -15  -4   4       77.28      116.27     44.07 o   0.52798
 -14  -4   4       24.41       18.78     25.99 o   0.49295
 -13  -4   4       86.40       84.13     26.91 o   0.45829
 -12  -4   4       32.33       46.07     24.43 o   0.42410
 -11  -4   4      352.61      341.62     34.40 o   0.39050
 -10  -4   4     1094.59      983.27     39.35 o   0.35765
  -9  -4   4        2.76        6.01     26.55 o   0.32577
  -8  -4   4     1134.85     1118.00     35.36 o   0.29520
  -7  -4   4      339.67      303.28     33.61 o   0.26637
   6   4  -4     2858.10     2899.43     80.78 o   0.23992
  -5  -4   4        1.83        4.14     30.40 o   0.21671
  -4  -4   4     5214.67     5751.96     67.23 o   0.19790
  -3  -4   4     1331.43     1160.37     31.88 o   0.18482
  -2  -4   4      253.66      263.57     19.90 o   0.17875
  -1  -4   4     7265.89     7378.23     46.15 o   0.18039
   0  -4   4    14553.06    13552.39     53.32 o   0.18954
  -1   4  -4      648.25      465.05     25.59 o   0.20519
  -2   4  -4     5095.03     5344.29     61.00 o   0.22601
  -3   4  -4     3339.30     3152.91     47.50 o   0.25071
  -4   4  -4     1425.63     1153.56     15.88 o   0.27825
   5  -4   4     3975.50     3851.15     28.97 o   0.30788
   6  -4   4     1581.48     1567.61     23.02 o   0.33904
   7  -4   4     1808.08     1736.33     21.84 o   0.37136
   8  -4   4      150.47      120.81     16.73 o   0.40455
   9  -4   4       20.53       21.14     13.86 o   0.43842
  10  -4   4       27.51       24.61     27.13 o   0.47282
  11  -4   4      375.84      378.30     35.06 o   0.50764
  12  -4   4      430.10      464.48     56.68 o   0.54281
  13  -4   4      134.25       83.51     58.69 o   0.57825
 -16  -3   4      421.82      518.13     71.05 o   0.57217
 -15  -3   4     1013.52      958.65     52.12 o   0.53624
 -14  -3   4       62.14       60.01     26.83 o   0.50053
 -13  -3   4       16.04       16.54     26.10 o   0.46508
 -12  -3   4      291.96      242.00     28.09 o   0.42996
 -11  -3   4     3917.41     3920.35     48.08 o   0.39526
 -10  -3   4      412.54      363.58     31.37 o   0.36109
  -9  -3   4      456.55      478.71     33.08 o   0.32763
  -8  -3   4      473.78      507.45     30.12 o   0.29512
  -7  -3   4     8895.52     9603.54     77.97 o   0.26390
  -6  -3   4      680.93      724.43     31.56 o   0.23450
  -5  -3   4      523.50      540.80     36.55 o   0.20767
  -4  -3   4      335.84      163.00     28.56 o   0.18457
  -3  -3   4    15412.41    14683.24     81.52 o   0.16673
  -2  -3   4      726.68      907.91     24.88 o   0.15597
  -1  -3   4       71.42      106.24     16.49 o   0.15379
   0  -3   4     4315.61     5062.35     29.59 o   0.16054
  -1   3  -4     2633.36     2369.84     21.54 o   0.17519
  -2   3  -4       36.90       52.37      8.05 o   0.19597
  -3   3  -4     3659.83     3221.40     44.26 o   0.22117
  -4   3  -4     3667.96     3527.05     38.33 o   0.24944
  -5   3  -4      641.81      625.47     24.48 o   0.27986
  -6   3  -4     1665.44     1364.06     27.42 o   0.31180
   7  -3   4      568.23      566.73     23.91 o   0.34484
   8  -3   4       23.56       32.54     20.50 o   0.37869
   9  -3   4     1230.18     1261.64     27.55 o   0.41315
  10  -3   4      146.97      154.96     19.59 o   0.44808
  11  -3   4        1.99        0.82     32.28 o   0.48338
  12  -3   4      714.66      632.40     41.66 o   0.51897
  13  -3   4      204.32      178.08     56.14 o   0.55480
  14  -3   4      785.90      733.46     70.62 o   0.59083
 -16  -2   4     1426.06     1473.72     79.48 o   0.58329
 -15  -2   4        4.17        0.00     56.68 o   0.54693
 -14  -2   4     1990.07     1939.16     41.97 o   0.51073
 -13  -2   4      144.60      112.90     28.31 o   0.47472
 -12  -2   4     5955.56     6234.91     62.55 o   0.43893
 -11  -2   4       84.28       61.35     25.35 o   0.40344
 -10  -2   4    10638.52    10228.17     71.01 o   0.36832
  -9  -2   4      677.05      724.31     33.05 o   0.33369
  -8  -2   4       47.54       55.25     22.72 o   0.29973
  -7  -2   4     1169.23     1023.01     30.88 o   0.26669
  -6  -2   4    24106.01    24658.21    109.43 o   0.23496
  -5  -2   4      945.42     1148.23     37.70 o   0.20514
  -4  -2   4     2466.65     2260.40     40.80 o   0.17820
  -3  -2   4      121.65      134.05     27.48 o   0.15564
  -2  -2   4      614.16      598.19     18.73 o   0.13961
  -1  -2   4      220.21      147.63     15.44 o   0.13249
   0  -2   4     1361.11     1121.32     22.84 o   0.13569
  -1   2  -4     3530.00     2876.57     23.41 o   0.14855
  -2   2  -4      301.76      493.20     29.79 o   0.16887
   3  -2   4       10.98       61.46     15.16 o   0.19433
  -4   2  -4       10.81       29.97     16.49 o   0.22317
  -5   2  -4      699.46      665.08     24.25 o   0.25426
  -6   2  -4     6056.61     6026.13     53.09 o   0.28685
  -7   2  -4     4101.67     4147.74     47.13 o   0.32049
   8  -2   4      258.87      248.16     25.13 o   0.35488
   9  -2   4      396.21      358.96     26.42 o   0.38983
  10  -2   4      599.06      518.18     29.26 o   0.42519
  11  -2   4       71.40       86.94     25.80 o   0.46087
  12  -2   4       12.46       17.92     34.28 o   0.49681
  13  -2   4      255.14      283.55     40.21 o   0.53294
  14  -2   4       92.62       69.82     41.92 o   0.56924
 -16  -1   4      481.91      530.84     69.36 o   0.59654
 -15  -1   4      619.16      540.94     67.32 o   0.55992
 -14  -1   4      713.04      720.21     42.62 o   0.52341
 -13  -1   4        2.14        1.94     26.01 o   0.48703
 -12  -1   4     2029.70     2217.75     40.91 o   0.45082
 -11  -1   4     2570.52     2440.03     39.31 o   0.41483
 -10  -1   4      585.58      628.76     25.63 o   0.37910
  -9  -1   4     7176.28     7131.49     59.27 o   0.34372
  -8  -1   4      301.47      188.42     24.62 o   0.30882
  -7  -1   4      656.68      564.55     24.54 o   0.27457
  -6  -1   4     1372.45     1583.45     27.91 o   0.24126
  -5  -1   4    11375.76    12127.95     53.66 o   0.20934
  -4  -1   4     1747.70     1543.86     32.45 o   0.17954
  -3  -1   4     2126.33     2417.64     40.80 o   0.15310
  -2  -1   4      212.17      118.29     20.40 o   0.13207
  -1  -1   4     1853.12     2918.57     31.45 o   0.11934
   0   1  -4     2786.26     1128.04     25.97 o   0.11764
  -1   1  -4    15787.26    12177.61     57.12 o   0.12740
  -2   1  -4    18689.94    17384.06     77.20 o   0.14635
  -3   1  -4    26428.85    26806.08    110.49 o   0.17147
  -4   1  -4      141.03      132.05     17.16 o   0.20045
  -5   1  -4     1043.67     1117.68     31.34 o   0.23186
  -6   1  -4    11408.75    10513.47     72.78 o   0.26482
  -7   1  -4       74.45      108.83     22.16 o   0.29883
  -8   1  -4     7594.36     7671.99     79.71 o   0.33356
   9  -1   4      276.66      196.97     25.13 o   0.36882
  10  -1   4      376.53      355.25     27.56 o   0.40446
  11  -1   4       20.17       39.25     26.58 o   0.44038
  12  -1   4        0.41        1.47     29.66 o   0.47654
  13  -1   4      266.05      265.44     39.00 o   0.51287
  14  -1   4      882.08      867.88     51.99 o   0.54934
  15  -1   4      428.73      375.23     50.62 o   0.58593
 -15   0   4      287.82      284.96     63.14 o   0.57504
 -14   0   4       60.61       46.55     37.44 o   0.53838
 -13   0   4     2756.09     2782.64     59.76 o   0.50183
 -12   0   4      543.90      495.28     28.59 o   0.46542
 -11   0   4     2643.43     2704.25     43.16 o   0.42917
 -10   0   4      383.92      348.42     25.96 o   0.39314
  -9   0   4      810.00      845.54     28.80 o   0.35739
  -8   0   4     5475.36     5606.27     46.98 o   0.32201
  -7   0   4       98.01       99.61     18.14 o   0.28714
  -6   0   4      252.44      206.02     22.03 o   0.25299
  -5   0   4     1752.31     1753.82     25.99 o   0.21990
  -4   0   4    23625.92    24770.67     61.65 o   0.18842
  -3   0   4     1452.66     1583.49     32.45 o   0.15952
   2   0  -4     2932.69     2962.90     49.05 o   0.13485
   1   0  -4     2201.29     2671.52     51.93 o   0.11714
  -2   0  -4    83208.81    94016.51    766.99 o   0.13080
  -3   0  -4     3411.47     4780.46     75.01 o   0.15437
  -4   0  -4    28055.04    25959.34    104.69 o   0.18261
  -5   0  -4      148.77      172.15     22.87 o   0.21368
   6   0   4     3103.80     2835.03     35.74 o   0.24651
  -7   0  -4    15185.42    15617.79    107.20 o   0.28049
   8   0   4      427.43      449.00     29.79 o   0.31524
   9   0   4     1849.50     1619.22     42.98 o   0.35054
  10   0   4     1773.41     1725.28     41.94 o   0.38623
  11   0   4        7.31        5.56     27.42 o   0.42221
  12   0   4     2107.59     2182.66     51.18 o   0.45842
  13   0   4       74.71       36.91     32.28 o   0.49480
  14   0   4      316.10      277.60     54.97 o   0.53133
  15   0   4      942.90      854.30     56.01 o   0.56797
 -15   1   4       75.44       77.90     57.12 o   0.59213
 -14   1   4      666.86      589.06     43.66 o   0.55546
 -13   1   4      995.64      972.21     47.10 o   0.51890
 -12   1   4     1900.17     1778.30     51.72 o   0.48247
 -11   1   4        0.92        0.00     20.11 o   0.44619
 -10   1   4      720.27      669.89     26.37 o   0.41011
  -9   1   4     2457.97     2509.43     35.09 o   0.37430
  -8   1   4     2114.01     2100.92     31.23 o   0.33882
  -7   1   4     3439.51     3299.29     37.01 o   0.30380
  -6   1   4      408.59      314.47     14.97 o   0.26942
  -5   1   4       73.84       26.90     11.80 o   0.23595
  -4   1   4      560.87      520.48     13.25 o   0.20386
  -3   1   4     4496.02     4557.56     20.87 o   0.17389
  -2   1   4     3817.33     3287.99     35.31 o   0.14736
   1  -1  -4    58431.61    67151.41    828.00 o   0.12645
  -2  -1  -4    18220.03    16678.01     70.36 o   0.12485
  -3  -1  -4     1180.99      885.70     37.51 o   0.14507
  -4  -1  -4     2898.34     2835.62     43.82 o   0.17117
  -5  -1  -4     6547.29     6414.78     58.74 o   0.20087
   6   1   4     2230.85     2247.79     30.95 o   0.23280
   7   1   4     1420.74     1555.11     28.49 o   0.26616
   8   1   4     7104.66     7053.08     51.26 o   0.30046
   9   1   4        2.55        6.32     17.67 o   0.33543
  10   1   4     1175.94      982.09     25.89 o   0.37087
  11   1   4      537.13      495.32     35.60 o   0.40666
  12   1   4       13.62        1.99     31.81 o   0.44272
  13   1   4     3084.05     3085.32     64.33 o   0.47898
  14   1   4        6.91       15.15     35.26 o   0.51540
  15   1   4      151.89      160.20     58.74 o   0.55195
  16   1   4      266.69      296.51     52.60 o   0.58861
 -14   2   4        4.17       66.34     41.15 o   0.57447
 -13   2   4      329.82      367.43     42.02 o   0.53803
 -12   2   4       98.78      109.24     35.90 o   0.50172
 -11   2   4     1011.97     1071.89     44.78 o   0.46559
 -10   2   4        5.12        5.77     15.12 o   0.42967
  -9   2   4     1524.55     1505.83     21.03 o   0.39403
  -8   2   4     2187.91     2115.76     24.02 o   0.35874
  -7   2   4     5917.17     5687.98     34.02 o   0.32393
  -6   2   4     7487.78     7223.89     33.19 o   0.28975
  -5   2   4       39.10       13.41     11.39 o   0.25648
  -4   2   4     1545.28     1544.93     22.56 o   0.22451
  -3   2   4      433.02      248.29     10.11 o   0.19448
  -2   2   4      616.59      553.81     12.12 o   0.16744
  -1   2   4     1699.02     2495.22     41.49 o   0.14507
   0  -2  -4     1020.11      311.58     25.97 o   0.12982
  -1  -2  -4      378.16        7.47     22.16 o   0.12432
  -2  -2  -4    47710.39    59509.03    773.18 o   0.12983
  -3  -2  -4       53.65      622.88     33.24 o   0.14509
  -4  -2  -4    14462.22    13369.56     76.48 o   0.16746
  -5  -2  -4     1716.90     1848.94     37.70 o   0.19450
  -6  -2  -4    13152.67    13989.40     97.92 o   0.22453
   7   2   4     1805.76     1536.63     22.46 o   0.25650
   8   2   4      110.74       77.35     10.69 o   0.28977
   9   2   4     4420.11     4033.99     32.82 o   0.32395
  10   2   4      316.80      272.79     33.05 o   0.35876
  11   2   4     1891.24     1939.51     46.69 o   0.39405
  12   2   4       10.55       10.97     32.91 o   0.42969
  13   2   4       18.98        1.72     34.81 o   0.46561
  14   2   4      469.97      407.06     43.72 o   0.50174
  15   2   4      143.07      160.68     41.75 o   0.53805
  16   2   4      346.24      342.21     71.88 o   0.57449
 -14   3   4      295.40      332.71     53.80 o   0.59522
 -13   3   4       30.30       58.34     41.06 o   0.55899
 -12   3   4      208.43      274.51     39.40 o   0.52294
 -11   3   4      198.57      158.92     35.51 o   0.48708
 -10   3   4     2631.45     2892.70     56.63 o   0.45147
  -9   3   4       74.24      100.41     30.51 o   0.41618
  -8   3   4      293.60      296.57     25.35 o   0.38129
  -7   3   4     1767.97     1458.27     15.32 o   0.34692
  -6   3   4     3713.45     3605.05     24.22 o   0.31324
  -5   3   4     3799.96     4022.87     26.06 o   0.28050
  -4   3   4       15.31        3.74     10.20 o   0.24908
  -3   3   4       10.39       29.15     10.84 o   0.21953
  -2   3   4       30.64       45.59      9.91 o   0.19273
  -1   3   4      107.35      122.54     16.02 o   0.16998
   0   3   4      127.82       51.93     20.40 o   0.15309
  -1  -3  -4     1702.39     1990.92     30.40 o   0.14414
  -2  -3  -4     1095.52     1098.74     24.00 o   0.14461
  -3  -3  -4     2162.21     1782.96     24.62 o   0.15442
  -4  -3  -4     1230.43      487.50     27.03 o   0.17197
  -5  -3  -4    15682.35    15643.75    100.84 o   0.19519
  -6  -3  -4     2757.00     3065.70     49.95 o   0.22230
   7   3   4    18094.58    16768.45    114.02 o   0.25206
   8   3   4      173.66      137.18     31.57 o   0.28364
   9   3   4     2294.02     2323.80     53.80 o   0.31648
  10   3   4     1717.68     1653.88     43.05 o   0.35023
  11   3   4       46.63       66.34     33.96 o   0.38466
  12   3   4      967.16      880.92     44.16 o   0.41960
  13   3   4     3542.63     3751.64     68.75 o   0.45493
  14   3   4      142.94      179.32     43.28 o   0.49056
  15   3   4     1328.36     1285.76     54.31 o   0.52644
  16   3   4      290.18      307.58     48.63 o   0.56251
  17   3   4      319.32      367.46     78.52 o   0.59875
 -13   4   4       77.01       70.15     49.95 o   0.58160
 -12   4   4      158.59      193.65     49.95 o   0.54588
 -11   4   4       77.48       63.03     43.82 o   0.51040
 -10   4   4      347.87      339.96     37.03 o   0.47522
  -9   4   4     4261.41     4254.64     53.21 o   0.44039
  -8   4   4       76.16       99.61     29.04 o   0.40603
  -7   4   4      412.91      373.91     27.52 o   0.37224
  -6   4   4     1196.96     1070.88     31.67 o   0.33922
  -5   4   4     2212.09     2129.44     20.80 o   0.30719
  -4   4   4       28.65       59.68      9.16 o   0.27652
  -3   4   4      260.75      361.56     12.92 o   0.24770
  -2   4   4     2272.45     2212.51     21.49 o   0.22146
  -1   4   4      520.69      501.93     19.74 o   0.19882
   0   4   4     1741.01     1828.05     25.83 o   0.18113
   1   4   4      916.43      580.66     27.03 o   0.16996
   2   4   4        6.57       18.83     15.72 o   0.16661
   3   4   4      991.71      718.99     12.96 o   0.17154
   4   4   4      541.59      546.80     17.61 o   0.18410
   5   4   4        2.34        0.52     13.43 o   0.20287
   6   4   4     4022.47     4118.56     27.80 o   0.22630
   7   4   4     4118.16     3692.15     43.24 o   0.25311
   8   4   4     6781.79     6604.61     67.09 o   0.28234
   9   4   4      444.54      456.62     31.56 o   0.31331
  10   4   4       57.96       55.99     30.98 o   0.34555
  11   4   4     1409.52     1455.51     41.57 o   0.37874
  12   4   4     2694.15     2828.52     63.43 o   0.41265
  13   4   4      762.47      614.17     44.27 o   0.44712
  14   4   4     5548.91     5446.83     82.45 o   0.48202
  15   4   4       13.53       15.96     43.29 o   0.51727
  16   4   4     1762.96     1748.08     61.01 o   0.55280
  17   4   4       44.89       80.27     66.09 o   0.58856
 -12   5   4      164.91      156.65     51.75 o   0.57036
 -11   5   4        1.02       45.02     47.13 o   0.53532
 -10   5   4     2306.61     2278.54     55.63 o   0.50062
  -9   5   4      560.83      499.21     38.11 o   0.46634
  -8   5   4     4734.44     4627.23     65.30 o   0.43258
  -7   5   4      278.54      305.74     30.10 o   0.39946
  -6   5   4      290.60      276.56     26.98 o   0.36716
  -5   5   4      917.78      874.01     32.78 o   0.33592
  -4   5   4      346.62      334.29     11.02 o   0.30606
  -3   5   4      680.46      637.79     15.21 o   0.27804
  -2   5   4      787.84      860.30     16.15 o   0.25245
  -1   5   4     2718.68     2725.49     33.41 o   0.23011
   0   5   4     1243.55     1383.58     39.43 o   0.21206
   1   5   4      455.71      285.79     26.29 o   0.19946
   2   5   4      195.16      151.98      9.44 o   0.19337
   3   5   4        0.17        5.10     11.37 o   0.19442
   4   5   4     2006.59     2048.83     23.24 o   0.20249
   5   5   4     1619.82     1538.50     21.36 o   0.21680
   6   5   4      932.20      795.73     16.91 o   0.23621
   7   5   4    22851.19    22192.15     73.33 o   0.25959
   8   5   4      337.55      286.37     28.22 o   0.28596
   9   5   4     3382.39     3482.10     46.58 o   0.31458
  10   5   4      680.27      594.70     41.78 o   0.34487
  11   5   4     1992.78     1963.25     57.12 o   0.37645
  12   5   4      469.92      391.63     41.37 o   0.40901
  13   5   4       12.29       34.21     36.50 o   0.44233
  14   5   4      126.79      118.05     42.33 o   0.47626
  15   5   4       87.58       88.03     43.47 o   0.51067
  16   5   4       34.05       62.51     45.15 o   0.54547
  17   5   4        5.34       45.47     46.26 o   0.58060
 -12   6   4      174.37      201.76     61.10 o   0.59616
 -11   6   4      156.15      171.42     46.95 o   0.56161
 -10   6   4      102.59      107.09     36.62 o   0.52745
  -9   6   4     4862.05     4786.28     70.25 o   0.49375
  -8   6   4        5.13        9.84     32.01 o   0.46062
  -7   6   4     7629.77     7628.98     77.57 o   0.42820
  -6   6   4        0.77        9.93     26.58 o   0.39665
  -5   6   4     1863.27     1797.86     41.04 o   0.36621
  -4   6   4      997.72      919.22     15.37 o   0.33716
  -3   6   4      590.22      460.20     13.23 o   0.30991
  -2   6   4     1335.57     1212.49     17.62 o   0.28497
  -1   6   4      187.77      166.36     12.25 o   0.26299
   0   6   4      595.73      686.47     30.40 o   0.24478
   1   6   4     1247.64     1144.30     20.77 o   0.23124
   2   6   4        2.70        4.36     15.70 o   0.22320
   3   6   4     3215.70     3037.13     34.81 o   0.22127
   4   6   4      459.99      475.23     16.10 o   0.22561
   5   6   4     3578.60     3280.70     28.92 o   0.23587
   6   6   4     1431.00     1379.92     22.29 o   0.25133
   7   6   4     1274.60     1254.91     22.12 o   0.27110
   8   6   4     5063.81     4339.25     35.37 o   0.29431
   9   6   4     1575.00     1785.66     54.03 o   0.32022
  10   6   4     6313.12     5829.38     86.68 o   0.34822
  11   6   4        0.25       13.16     36.04 o   0.37785
  12   6   4      115.25       77.62     43.54 o   0.40876
  13   6   4       13.25       22.12     38.24 o   0.44067
  14   6   4      840.82      684.85     47.93 o   0.47338
  15   6   4       32.90       26.63     44.73 o   0.50674
  16   6   4       81.74       69.21     47.93 o   0.54063
  17   6   4       36.81       38.16     46.58 o   0.57495
 -11   7   4       90.96       39.08     46.58 o   0.58910
 -10   7   4      168.72      151.54     36.20 o   0.55549
  -9   7   4       18.24        3.70     37.45 o   0.52239
  -8   7   4     2771.20     2765.43     58.26 o   0.48992
  -7   7   4      205.38      188.30     45.06 o   0.45819
  -6   7   4      963.57      974.92     54.07 o   0.42738
  -5   7   4        6.43        0.00     37.33 o   0.39770
  -4   7   4     3619.22     3304.94     22.92 o   0.36942
  -3   7   4        4.17        0.95     10.81 o   0.34289
  -2   7   4       24.86       13.44      7.93 o   0.31855
  -1   7   4       21.69       20.73     19.90 o   0.29693
   0   7   4       28.28       21.84      5.96 o   0.27867
   1   7   4     1909.76     1951.24     14.95 o   0.26447
   2   7   4       55.53       62.04     14.58 o   0.25501
   3   7   4      252.44      390.92     21.30 o   0.25082
   4   7   4     3836.26     3589.86     23.92 o   0.25217
   5   7   4       30.56       29.90     13.14 o   0.25896
   6   7   4      895.08      872.64     23.57 o   0.27079
   7   7   4      379.65      381.33     20.34 o   0.28705
   8   7   4       59.78       47.79     17.35 o   0.30701
   9   7   4      810.00      562.12     41.78 o   0.33002
  10   7   4     1713.47     1696.96     56.07 o   0.35548
  11   7   4     3491.18     3381.97     75.15 o   0.38291
  12   7   4       55.66       72.13     46.92 o   0.41190
  13   7   4      113.89       91.71     47.91 o   0.44216
  14   7   4      115.78      144.71     41.37 o   0.47344
  15   7   4      178.34      174.06     43.31 o   0.50555
  16   7   4       10.28       10.17     43.72 o   0.53834
  17   7   4      287.60      294.01     53.09 o   0.57170
 -10   8   4      630.83      638.68     55.21 o   0.58457
  -9   8   4       92.79      142.03     44.30 o   0.55208
  -8   8   4        0.98       38.08     39.52 o   0.52024
  -7   8   4      913.41      935.40     45.63 o   0.48919
  -6   8   4      141.05       88.11     35.74 o   0.45908
  -5   8   4      631.13      609.94     49.20 o   0.43012
  -4   8   4     2879.60     2681.21     20.62 o   0.40255
  -3   8   4     2066.84     2137.79     28.04 o   0.37668
  -2   8   4      422.93      375.46     22.57 o   0.35288
  -1   8   4       22.62       23.78     16.80 o   0.33160
   0   8   4      193.98      162.40     16.91 o   0.31335
   1   8   4     1357.28     1376.36     45.06 o   0.29868
   2   8   4     3996.55     3504.42     35.13 o   0.28815
   3   8   4     1811.95     1728.17     29.70 o   0.28222
   4   8   4     1263.60     1104.93     30.45 o   0.28118
   5   8   4     5488.56     5301.11     31.48 o   0.28509
   6   8   4     1289.32     1317.01     21.69 o   0.29373
   7   8   4     2351.89     2317.14     33.04 o   0.30673
   8   8   4     1418.00     1221.16     27.98 o   0.32354
   9   8   4      244.67      225.49     34.62 o   0.34362
  10   8   4     4633.15     4693.85     84.49 o   0.36642
  11   8   4      857.99      874.70     52.57 o   0.39148
  12   8   4      400.02      415.42     51.75 o   0.41837
  13   8   4        6.96        6.42     53.80 o   0.44678
  14   8   4      653.97      658.97     58.11 o   0.47644
  15   8   4        0.15       11.90     45.51 o   0.50711
  16   8   4      257.30      200.35     49.47 o   0.53864
  17   8   4       66.98       83.46     52.73 o   0.57087
  -9   9   4     1606.69     1544.13     62.55 o   0.58264
  -8   9   4      644.05      608.01     47.51 o   0.55143
  -7   9   4      236.27      223.98     41.91 o   0.52102
  -6   9   4      650.54      806.20     44.87 o   0.49158
  -5   9   4       15.38       34.53     33.09 o   0.46329
  -4   9   4     7811.10     7337.13     45.15 o   0.43637
  -3   9   4      151.88      134.24     19.65 o   0.41109
  -2   9   4      224.14      209.40     22.11 o   0.38777
  -1   9   4      985.17      912.09     25.76 o   0.36679
   0   9   4      177.11      181.16     16.99 o   0.34857
   1   9   4     1206.28     1156.92     45.73 o   0.33356
   2   9   4     1848.46     1771.54     25.29 o   0.32222
   3   9   4      411.13      413.17     21.54 o   0.31493
   4   9   4       18.16       17.25     20.05 o   0.31198
   5   9   4      907.01      773.68     28.43 o   0.31349
   6   9   4     4591.98     4431.99     35.37 o   0.31940
   7   9   4      457.77      362.15     19.70 o   0.32948
   8   9   4     1652.89     1692.47     30.46 o   0.34336
   9   9   4     2865.47     2715.85     45.74 o   0.36059
  10   9   4      838.49      776.68     49.20 o   0.38073
  11   9   4    10023.62    10409.73    122.35 o   0.40333
  12   9   4     1222.09     1158.27     64.04 o   0.42802
  13   9   4     1611.50     1731.62     73.10 o   0.45444
  14   9   4      107.38      108.09     59.05 o   0.48232
  15   9   4       67.20       60.31     45.22 o   0.51141
  16   9   4       46.12       47.78     47.51 o   0.54152
  17   9   4      126.39      223.77     51.86 o   0.57249
  -8  10   4      278.49      297.64     49.76 o   0.58334
  -7  10   4      110.19      136.46     41.40 o   0.55354
  -6  10   4       10.76       16.11     38.43 o   0.52472
  -5  10   4     1932.96     1906.43     53.14 o   0.49705
  -4  10   4       33.51       30.99     31.78 o   0.47072
  -3  10   4     2620.65     2593.69     37.88 o   0.44597
  -2  10   4      144.93      135.52     21.72 o   0.42308
  -1  10   4        1.53       21.98     19.12 o   0.40238
   0  10   4      749.54      782.51     24.85 o   0.38420
   1  10   4      962.97     1005.70     44.26 o   0.36893
   2  10   4      666.39      628.67     44.74 o   0.35694
   3  10   4     2567.88     2205.61     29.11 o   0.34856
   4  10   4      292.62      306.06     26.93 o   0.34407
   5  10   4      200.43      147.63     22.65 o   0.34361
   6  10   4       72.07       58.27     26.46 o   0.34720
   7  10   4     3773.06     3507.76     38.33 o   0.35472
   8  10   4        3.54        8.97     18.97 o   0.36592
   9  10   4     2173.40     2239.86     42.35 o   0.38048
  10  10   4     1548.88     1652.43     43.89 o   0.39803
  11  10   4      179.61      192.27     51.99 o   0.41820
  12  10   4     6842.39     7109.29    111.17 o   0.44062
  13  10   4      595.09      510.65     62.85 o   0.46498
  14  10   4     3594.19     3505.07     94.45 o   0.49097
  15  10   4      143.71      170.82     47.60 o   0.51836
  16  10   4      300.67      178.74     50.10 o   0.54694
  17  10   4       22.11        9.19     48.68 o   0.57652
  -7  11   4      132.11      133.31     45.98 o   0.58664
  -6  11   4       70.48       86.77     41.43 o   0.55840
  -5  11   4      156.26      118.96     37.44 o   0.53129
  -4  11   4      997.86     1012.85     44.92 o   0.50549
  -3  11   4      361.10      335.94     35.38 o   0.48122
  -2  11   4       30.95       16.16     21.92 o   0.45872
  -1  11   4       39.79       47.92     21.19 o   0.43825
   0  11   4      625.95      577.83     19.71 o   0.42012
   1  11   4      756.90      776.53     48.47 o   0.40465
   2  11   4        4.40        4.69     38.81 o   0.39214
   3  11   4       49.08       49.62     40.19 o   0.38289
   4  11   4     2163.58     2249.46     38.73 o   0.37713
   5  11   4     1615.18     1653.05     37.75 o   0.37503
   6  11   4      112.46       94.18     27.56 o   0.37665
   7  11   4      424.93      370.44     15.37 o   0.38194
   8  11   4     9726.97    10095.86     60.45 o   0.39075
   9  11   4     1238.90     1139.42     35.21 o   0.40286
  10  11   4     1951.70     2000.85     45.01 o   0.41797
  11  11   4      499.21      487.60     36.53 o   0.43577
  12  11   4      338.22      259.43     52.81 o   0.45595
  13  11   4     2144.59     2132.13     79.48 o   0.47820
  14  11   4      412.05      446.74     64.42 o   0.50226
  15  11   4      578.68      527.20     49.56 o   0.52787
  16  11   4       84.37      112.85     46.01 o   0.55482
  17  11   4        4.60       22.67     50.28 o   0.58293
  -6  12   4      370.44      423.74     68.55 o   0.59251
  -5  12   4      460.55      434.89     66.51 o   0.56592
  -4  12   4       15.46       56.58     61.00 o   0.54061
  -3  12   4     1495.68     1614.59     80.10 o   0.51676
  -2  12   4      143.95      169.56     31.00 o   0.49460
  -1  12   4      592.90      637.64     38.37 o   0.47435
   0  12   4        0.35       10.89     35.68 o   0.45628
   1  12   4     1932.98     1865.41     50.51 o   0.44064
   2  12   4        4.30        1.87     42.70 o   0.42770
   3  12   4        3.51        4.33     40.80 o   0.41773
   4  12   4     1148.68     1000.82     24.98 o   0.41092
   5  12   4     1637.51     1527.57     40.62 o   0.40745
   6  12   4      207.03      159.79     28.18 o   0.40740
   7  12   4      176.96      150.49     31.13 o   0.41076
   8  12   4      198.25      179.07     15.44 o   0.41745
   9  12   4     5304.43     5272.08     56.94 o   0.42733
  10  12   4     1063.81     1166.05     40.43 o   0.44017
  11  12   4      309.83      239.47     33.26 o   0.45573
  12  12   4     1152.98     1080.85     44.29 o   0.47373
  13  12   4        2.01       18.61     37.03 o   0.49391
  14  12   4     1579.34     1633.49     58.73 o   0.51601
  15  12   4        6.04       12.98     44.57 o   0.53980
  16  12   4        1.04       20.76     48.56 o   0.56507
  17  12   4       89.63      106.30     53.63 o   0.59162
  -4  13   4      219.95      197.62     65.28 o   0.57601
  -3  13   4       25.10       56.00     60.29 o   0.55255
  -2  13   4     3170.39     3386.23     98.17 o   0.53069
  -1  13   4       16.54       53.59     33.72 o   0.51063
   0  13   4      904.78      830.11     46.50 o   0.49261
   1  13   4      441.18      405.70     41.16 o   0.47684
   2  13   4       69.95       68.97     43.82 o   0.46355
   3  13   4      178.94      138.33     49.91 o   0.45297
   4  13   4       39.13       14.55     48.83 o   0.44529
   5  13   4       98.22       99.38     22.80 o   0.44065
   6  13   4      679.59      631.38     33.78 o   0.43917
   7  13   4      351.22      291.80     34.11 o   0.44086
   8  13   4       13.02       17.39     33.21 o   0.44569
   9  13   4      181.46      164.11     44.53 o   0.45356
  10  13   4     1938.32     2041.59     40.14 o   0.46432
  11  13   4       47.24       37.47     30.42 o   0.47777
  12  13   4       24.21       33.08     33.20 o   0.49370
  13  13   4      656.34      676.43     46.06 o   0.51186
  14  13   4       15.86       43.52     36.94 o   0.53203
  15  13   4      899.09      891.87     53.38 o   0.55400
  16  13   4        4.84       46.67     48.10 o   0.57756
  -3  14   4      264.88      227.06     71.37 o   0.58852
  -2  14   4       12.64       25.35     60.15 o   0.56694
  -1  14   4     3666.41     3843.42    107.60 o   0.54706
   0  14   4      156.76      138.87     40.03 o   0.52908
   1  14   4      317.37      276.88     44.02 o   0.51320
   2  14   4      468.41      376.49     47.01 o   0.49961
   3  14   4      392.49      304.38     53.34 o   0.48852
   4  14   4      358.74      391.48     57.47 o   0.48009
   5  14   4       65.02       30.29     53.04 o   0.47447
   6  14   4        2.73        2.89     51.99 o   0.47175
   7  14   4      882.59      951.01     39.54 o   0.47199
   8  14   4       30.12       26.63     32.39 o   0.47518
   9  14   4      303.98      246.79     46.74 o   0.48126
  10  14   4       20.35        6.07     45.85 o   0.49013
  11  14   4     1830.64     1865.82     72.78 o   0.50163
  12  14   4       80.61       94.54     54.44 o   0.51560
  13  14   4       34.11       40.57     59.24 o   0.53183
  14  14   4       62.58       82.89     39.02 o   0.55013
  15  14   4       10.62       46.20     42.87 o   0.57029
  16  14   4       94.29      107.18     48.36 o   0.59214
  -1  15   4       24.64       43.65     63.14 o   0.58360
   0  15   4     1866.91     1901.69     92.00 o   0.56566
   1  15   4       32.72       23.66     44.57 o   0.54969
   2  15   4      117.73       85.87     46.50 o   0.53585
   3  15   4        8.24        2.89     52.57 o   0.52432
   4  15   4     1152.93     1016.34     69.00 o   0.51526
   5  15   4        8.05        2.89     56.07 o   0.50878
   6  15   4        1.55       14.40     53.80 o   0.50500
   7  15   4      432.40      354.80     59.53 o   0.50397
   8  15   4      439.63      436.79     43.87 o   0.50571
   9  15   4       17.09       31.04     45.26 o   0.51019
  10  15   4      382.15      386.30     48.93 o   0.51735
  11  15   4       68.60       63.75     51.55 o   0.52706
  12  15   4      333.82      400.57     64.04 o   0.53920
  13  15   4      162.19      120.90     58.69 o   0.55360
  14  15   4       42.52       77.90     57.90 o   0.57010
  15  15   4      264.87      312.07     67.77 o   0.58851
   1  16   4     1426.15     1380.48     85.68 o   0.58629
   2  16   4       13.85        9.16     44.95 o   0.57224
   3  16   4       11.20       17.57     50.36 o   0.56033
   4  16   4      247.22      252.15     61.10 o   0.55071
   5  16   4       51.94       45.54     58.74 o   0.54349
   6  16   4       81.57       60.75     58.74 o   0.53878
   7  16   4        2.00        0.00     86.55 o   0.53664
   8  16   4      547.77      562.58    103.86 o   0.53710
   9  16   4      310.23      311.58    100.98 o   0.54016
  10  16   4       13.81       16.94     48.48 o   0.54576
  11  16   4      214.70      206.86     53.03 o   0.55384
  12  16   4        2.72       10.91     52.69 o   0.56429
  13  16   4      797.59      818.83     65.71 o   0.57697
  14  16   4       68.83      104.19     64.56 o   0.59175
   3  17   4       13.53       18.50     53.50 o   0.59650
   4  17   4       28.46        0.00     51.92 o   0.58639
   5  17   4      836.88      732.26     76.32 o   0.57853
   6  17   4       10.75       54.82     92.32 o   0.57301
   7  17   4      280.36      150.02     92.32 o   0.56989
   8  17   4      566.57      516.42    100.98 o   0.56921
   9  17   4      208.72      199.07    109.63 o   0.57099
  10  17   4        9.51        0.00     89.44 o   0.57520
  11  17   4        0.47        0.00    109.63 o   0.58179
  12  17   4      770.03      874.55     68.15 o   0.59067
  10  17  -5      323.49      323.12    109.63 o   0.59883
   9  17  -5      535.86      556.81    106.75 o   0.59428
   8  17  -5      133.09      165.81     75.40 o   0.59206
   7  17  -5       11.05        0.00     69.30 o   0.59219
   6  17  -5      229.47      200.25     71.88 o   0.59469
  12  16  -5        1.50        2.89    109.63 o   0.58864
  11  16  -5      247.07      320.24    109.63 o   0.57811
  10  16  -5      626.18      559.69    118.29 o   0.56984
   9  16  -5      475.00      435.64    109.63 o   0.56394
   8  16  -5      467.77      488.05     76.48 o   0.56047
   7  16  -5      804.29      724.29     77.44 o   0.55949
   6  16  -5        4.11        2.89     65.18 o   0.56100
   5  16  -5      252.31      184.01     70.18 o   0.56499
   4  16  -5      921.48      902.65     76.24 o   0.57140
   3  16  -5      174.70      189.05     66.51 o   0.58016
   2  16  -5      203.33      221.34     62.32 o   0.59116
  14  15  -5        4.88        0.00    115.40 o   0.59449
  13  15  -5       35.10       69.24    112.52 o   0.57817
  12  15  -5       40.97       11.54    109.63 o   0.56386
  11  15  -5      355.40      343.32    103.86 o   0.55171
  10  15  -5       11.73       37.51     98.09 o   0.54188
   9  15  -5      465.93      467.37    103.86 o   0.53449
   8  15  -5       98.96       98.09     98.09 o   0.52964
   7  15  -5       84.03       56.74     58.11 o   0.52740
   6  15  -5     1441.64     1252.30     76.48 o   0.52781
   5  15  -5     1430.87     1532.12     79.25 o   0.53086
   4  15  -5      243.93      204.19     65.71 o   0.53651
   3  15  -5        5.53        9.72     54.03 o   0.54466
   2  15  -5       19.45       28.30     56.00 o   0.55523
   1  15  -5      380.36      329.01     62.92 o   0.56806
   0  15  -5      227.91      237.24     56.84 o   0.58301
  15  14  -5      212.37      268.31    112.52 o   0.59446
  14  14  -5      471.47      444.29    100.98 o   0.57461
  13  14  -5        4.32        0.00    103.86 o   0.55657
  12  14  -5       85.43       43.28    100.98 o   0.54052
  11  14  -5       71.58       86.55     86.55 o   0.52664
  10  14  -5      362.15      302.93     98.09 o   0.51511
   9  14  -5      925.36      741.45     95.21 o   0.50608
   8  14  -5      130.13      141.37     83.67 o   0.49969
   7  14  -5      951.29      836.65    103.86 o   0.49605
   6  14  -5     3165.90     2828.13     85.61 o   0.49521
  -5 -14   5       49.83       68.85     38.01 o   0.49719
  -4 -14   5     1188.40     1141.84     42.48 o   0.50196
   3  14  -5      107.03       61.34     55.41 o   0.50943
   2  14  -5      167.32      191.49     54.75 o   0.51950
   1  14  -5        2.96       14.06     54.75 o   0.53200
   0  14  -5      401.80      438.72     59.58 o   0.54678
  -1  14  -5       18.74       51.93     92.32 o   0.56366
  -2  14  -5       16.93        0.00    103.86 o   0.58245
  15  13  -5      242.64      207.72     95.21 o   0.57809
  14  13  -5      128.64      138.48    103.86 o   0.55652
  13  13  -5      245.41      225.03     95.21 o   0.53671
  12  13  -5      177.20      175.99     83.67 o   0.51883
  11  13  -5       23.72       57.70     83.67 o   0.50310
  10  13  -5      131.71      161.56     92.32 o   0.48972
   9  13  -5     1199.72     1234.78    103.86 o   0.47890
   8  13  -5        7.37        0.00     75.01 o   0.47081
   7  13  -5      491.14      484.68     92.32 o   0.46559
   6  13  -5     6299.81     5905.61    150.02 o   0.46333
   5  13  -5     3389.89     3104.62     85.39 o   0.46409
  -4 -13   5      148.97      155.07     31.34 o   0.46784
  -3 -13   5      451.66      345.87     31.14 o   0.47452
   2  13  -5       14.66       66.32     49.63 o   0.48401
   1  13  -5       91.88       76.07     46.79 o   0.49614
   0  13  -5       42.37       38.61     48.01 o   0.51072
  -1  13  -5      686.49      741.24     57.10 o   0.52755
   2 -13   5        6.12       66.30     51.76 o   0.54643
   3 -13   5      134.52      134.98     54.44 o   0.56715
   4 -13   5       15.94       17.52     58.09 o   0.58952
 -16 -12   5       24.64       48.56     67.77 o   0.58847
  15  12  -5      361.24      354.86     95.21 o   0.56372
  14  12  -5      281.97      297.16    103.86 o   0.54042
  13  12  -5      334.13      248.11     77.90 o   0.51877
  12  12  -5      175.26      112.52     92.32 o   0.49899
  11  12  -5      283.27      274.08     92.32 o   0.48130
  10  12  -5      505.81      398.13     72.13 o   0.46595
   9  12  -5       38.31       25.97     86.55 o   0.45317
   8  12  -5      473.49      426.98     83.67 o   0.44319
   7  12  -5        3.96        0.00     80.78 o   0.43619
   6  12  -5     5283.56     5340.15    129.83 o   0.43232
   5  12  -5     2165.71     1995.97     66.09 o   0.43168
  -4 -12   5      481.38      552.35     37.21 o   0.43426
  -3 -12   5      304.87      317.23     31.90 o   0.44001
  -2 -12   5      592.22      526.06     26.93 o   0.44882
   1  12  -5       35.76       35.59     42.69 o   0.46050
   0  12  -5      296.39      303.48     50.57 o   0.47485
   1 -12   5      426.72      369.29     39.35 o   0.49163
   2 -12   5     1095.42     1039.00     45.16 o   0.51060
   3 -12   5       14.02       63.79     52.30 o   0.53153
   4 -12   5       87.30       71.40     54.75 o   0.55419
   5 -12   5       62.21       25.34     59.24 o   0.57839
 -16 -11   5      415.30      385.90     71.05 o   0.57788
  15  11  -5        6.49       11.54     95.21 o   0.55151
  14  11  -5      408.48      363.51     98.09 o   0.52647
  13  11  -5      100.77       75.01     75.01 o   0.50297
  12  11  -5      226.17      187.53     89.44 o   0.48123
  11  11  -5     1993.47     1736.77    115.40 o   0.46150
  10  11  -5     1131.36     1015.52     98.09 o   0.44405
   9  11  -5     1383.95     1390.57     92.32 o   0.42915
   8  11  -5      488.61      490.45     80.78 o   0.41708
   7  11  -5       32.92       11.54     66.36 o   0.40809
   6  11  -5     1756.28     1679.07     92.32 o   0.40240
   5  11  -5    11163.42    10732.22    175.99 o   0.40012
   4  11  -5     1288.90     1213.16     59.05 o   0.40134
  -3 -11   5      445.42      371.49     30.37 o   0.40600
  -2 -11   5      339.93      350.76     24.30 o   0.41401
  -1 -11   5     1267.00     1089.62     21.38 o   0.42517
   0  11  -5      145.02      137.76     43.54 o   0.43923
   1 -11   5      162.61      133.66     33.41 o   0.45594
   2 -11   5      118.58       97.76     23.24 o   0.47500
   3 -11   5      301.55      318.08     36.09 o   0.49616
   4 -11   5        0.09       21.67     48.45 o   0.51915
   5 -11   5        0.67        0.00     55.39 o   0.54374
   6 -11   5       14.69       13.60     56.68 o   0.56973
   7 -11   5      298.00      286.25     67.77 o   0.59693
 -17 -10   5      243.26      311.00     75.40 o   0.59852
 -16 -10   5        0.02       18.75     61.20 o   0.56955
 -15 -10   5      686.01      616.56     72.23 o   0.54160
  14  10  -5       49.87       11.54     77.90 o   0.51486
  13  10  -5      163.04       69.24     72.13 o   0.48952
  12  10  -5      940.07      836.65    100.98 o   0.46580
  11  10  -5     1847.64     1684.84    106.75 o   0.44396
  10  10  -5     2370.71     2426.29    109.63 o   0.42431
   9  10  -5     1150.07     1240.55    100.98 o   0.40714
   8  10  -5      106.00      170.22     72.13 o   0.39280
   7  10  -5        1.06       20.20     66.36 o   0.38159
   6  10  -5     6145.52     6093.13    135.60 o   0.37380
   5  10  -5     2900.44     2766.72    100.98 o   0.36965
   4  10  -5     8847.89     9009.90    109.13 o   0.36926
  -3 -10   5     3318.01     3229.73     49.68 o   0.37264
  -2 -10   5      758.35      732.18     27.90 o   0.37968
  -1 -10   5       73.13       60.23     15.73 o   0.39020
   0  10  -5      732.97      704.47     47.13 o   0.40392
   1 -10   5       18.32       26.56     31.01 o   0.42053
   2 -10   5       33.15       19.10     21.34 o   0.43969
   3 -10   5        8.78       40.88     21.83 o   0.46110
   4 -10   5      818.59      757.06     27.90 o   0.48445
   5 -10   5       39.70       40.20     53.29 o   0.50948
   6 -10   5       46.96       47.43     49.95 o   0.53595
   7 -10   5      150.78      153.40     62.36 o   0.56366
   8 -10   5      506.86      607.54     72.09 o   0.59243
 -17  -9   5       32.68       46.68     68.13 o   0.59390
 -16  -9   5      258.13      334.80     66.49 o   0.56357
 -15  -9   5      107.24      122.06     47.51 o   0.53413
 -14  -9   5      339.78      293.19     65.18 o   0.50575
  13   9  -5       12.86        0.00     80.78 o   0.47861
  12   9  -5      103.86        2.89     63.47 o   0.45292
  11   9  -5      827.34      807.80     89.44 o   0.42897
  10   9  -5      698.58      571.23     83.67 o   0.40704
   9   9  -5      189.29      204.84     75.01 o   0.38749
   8   9  -5    15365.65    14459.65    193.30 o   0.37069
   7   9  -5       19.80       75.01     51.93 o   0.35703
   6   9  -5     1090.10     1047.26     80.78 o   0.34688
   5   9  -5     5301.68     5135.31    115.40 o   0.34055
   4   9  -5     2786.88     2781.15     89.44 o   0.33826
  -3  -9   5     7755.33     7849.67     72.39 o   0.34009
  -2  -9   5     3409.74     3321.18     48.25 o   0.34598
  -1  -9   5       31.33        2.52     15.35 o   0.35572
   0  -9   5      264.46      250.83     32.78 o   0.36901
   1  -9   5        0.43        0.91     27.52 o   0.38548
   2  -9   5     1793.68     1871.69     48.87 o   0.40475
   3  -9   5     2151.78     2145.32     34.30 o   0.42643
   4  -9   5      476.69      448.69     24.51 o   0.45018
   5  -9   5     1543.04     1475.43     34.91 o   0.47568
   6  -9   5       14.91       45.21     30.55 o   0.50267
   7  -9   5      582.76      614.57     62.36 o   0.53093
   8  -9   5      265.49      228.26     60.15 o   0.56026
   9  -9   5      803.44      842.89     74.74 o   0.59050
 -17  -8   5        5.99        0.00     55.12 o   0.59160
 -16  -8   5        0.10       30.76     52.41 o   0.56002
 -15  -8   5      636.06      612.34     54.63 o   0.52920
 -14  -8   5       27.63       26.70     42.60 o   0.49927
 -13  -8   5        4.23        5.43     45.39 o   0.47041
  12   8  -5      126.12       57.70     72.13 o   0.44283
  11   8  -5      870.32      701.06     80.78 o   0.41679
  10   8  -5      465.37      377.94     63.47 o   0.39258
   9   8  -5       27.78        2.89     49.05 o   0.37057
   8   8  -5     1698.41     1638.68     89.44 o   0.35117
   7   8  -5     6464.86     6289.31    132.71 o   0.33484
   6   8  -5     1788.77     1748.31     83.67 o   0.32204
   5   8  -5       81.98       43.28     46.16 o   0.31320
   4   8  -5     8091.74     8458.84    135.60 o   0.30867
  -3  -8   5      908.88      830.61     28.33 o   0.30864
  -2  -8   5     6663.03     6421.99     56.14 o   0.31311
  -1  -8   5      870.60      818.15     23.69 o   0.32188
   0  -8   5      354.29      392.94     29.71 o   0.33463
   1  -8   5     1004.75      924.96     34.76 o   0.35092
   2  -8   5       91.09       62.12     26.46 o   0.37027
   3  -8   5      186.71      163.82     22.38 o   0.39225
   4  -8   5      223.94      187.60     22.66 o   0.41643
   5  -8   5     1128.15     1178.17     31.86 o   0.44245
   6  -8   5     1683.92     1710.20     33.76 o   0.47001
   7  -8   5       12.32       95.40     34.71 o   0.49885
   8  -8   5       52.94       58.51     34.91 o   0.52876
   9  -8   5      106.46      106.75     55.08 o   0.55958
  10  -8   5      535.77      608.02     73.36 o   0.59115
 -17  -7   5       41.87       46.35     49.99 o   0.59166
 -16  -7   5       78.73       58.35     52.63 o   0.55895
 -15  -7   5        8.38       29.50     46.90 o   0.52687
 -14  -7   5      950.92      981.58     54.67 o   0.49553
 -13  -7   5       23.85       10.39     43.58 o   0.46508
 -12  -7   5     1381.86     1545.36     54.29 o   0.43572
 -11  -7   5      223.98      103.59     38.70 o   0.40768
  10   7  -5     1099.51     1125.15     80.78 o   0.38124
   9   7  -5     1242.80     1107.84     77.90 o   0.35677
   8   7  -5      195.69      193.30     46.16 o   0.33469
   7   7  -5     3495.22     3508.17    100.98 o   0.31552
   6   7  -5     9314.17     9664.77    138.48 o   0.29980
   5   7  -5     2668.88     2556.12     77.90 o   0.28811
  -4  -7   5      453.17      574.29     39.44 o   0.28094
  -3  -7   5    10300.92    10827.24     81.04 o   0.27865
  -2  -7   5    13617.05    14199.56     85.37 o   0.28135
  -1  -7   5    15060.86    14278.71     66.47 o   0.28891
   0  -7   5      553.23      502.82     12.76 o   0.30095
   1  -7   5     1785.07     1982.33     44.95 o   0.31698
   2  -7   5     1237.12     1180.17     32.20 o   0.33641
   3  -7   5        1.58       40.39     25.63 o   0.35870
   4  -7   5      128.24      130.72     22.81 o   0.38335
   5  -7   5      413.01      384.15     25.22 o   0.40993
   6  -7   5       85.94       78.08     21.81 o   0.43810
   7  -7   5      304.64      322.01     37.42 o   0.46755
   8  -7   5       31.22       50.44     33.78 o   0.49808
   9  -7   5      462.50      512.50     44.02 o   0.52949
  10  -7   5      281.33      275.77     42.29 o   0.56163
  11  -7   5      474.95      420.72     70.18 o   0.59438
 -17  -6   5     1610.95     1715.65     68.17 o   0.59407
 -16  -6   5      260.58      211.84     53.91 o   0.56037
 -15  -6   5       13.38       32.92     44.27 o   0.52718
 -14  -6   5        0.67        0.00     44.16 o   0.49458
 -13  -6   5      682.57      642.10     49.75 o   0.46272
 -12  -6   5      208.76      169.36     35.99 o   0.43173
 -11  -6   5       59.72       26.24     35.96 o   0.40184
 -10  -6   5      176.93      188.57     34.66 o   0.37331
  -9  -6   5      958.21      891.62     47.91 o   0.34646
  -8  -6   5      665.18      644.80     40.80 o   0.32173
   7   6  -5     3462.17     3551.44     95.21 o   0.29963
  -6  -6   5      214.76      289.00     34.50 o   0.28079
  -5  -6   5     8920.31     8605.62     86.25 o   0.26591
  -4  -6   5     5467.24     5641.88     69.30 o   0.25566
  -3  -6   5      356.67      329.42     23.17 o   0.25063
  -2  -6   5    12462.04    12235.22     67.50 o   0.25113
  -1  -6   5     1033.84      855.51     22.43 o   0.25713
   0  -6   5    26439.86    28187.55    117.99 o   0.26825
   1  -6   5     1450.15     1348.25     34.66 o   0.28390
   2  -6   5      810.07      656.94     29.98 o   0.30337
   3  -6   5       11.67        5.77     23.08 o   0.32598
   4  -6   5      823.40      788.28     33.05 o   0.35113
   5  -6   5      734.81      724.80     27.68 o   0.37831
   6  -6   5     3271.10     3303.83     41.57 o   0.40711
   7  -6   5      521.96      514.23     23.83 o   0.43721
   8  -6   5      187.19      159.41     35.97 o   0.46836
   9  -6   5      199.45      197.73     38.23 o   0.50037
  10  -6   5     1228.76     1221.78     54.57 o   0.53308
  11  -6   5      726.00      692.15     60.81 o   0.56637
 -17  -5   5      224.61      209.29     49.18 o   0.59880
 -16  -5   5      978.61      974.18     57.62 o   0.56427
 -15  -5   5        1.19        9.86     44.31 o   0.53013
 -14  -5   5      264.95      228.96     30.05 o   0.49646
 -13  -5   5      275.61      216.27     41.04 o   0.46335
 -12  -5   5      707.63      678.23     45.69 o   0.43096
 -11  -5   5      134.85      108.49     36.43 o   0.39943
 -10  -5   5     1163.21     1083.38     44.98 o   0.36900
  -9  -5   5        3.11        1.85     31.06 o   0.33996
  -8  -5   5     5344.53     5236.72     78.52 o   0.31271
  -7  -5   5       32.39       28.90     31.57 o   0.28774
  -6  -5   5      669.97      348.69     33.61 o   0.26570
  -5  -5   5      295.68      305.05     34.50 o   0.24737
  -4  -5   5    29563.77    29935.77    147.38 o   0.23364
  -3  -5   5     7974.29     8727.96     78.86 o   0.22534
  -2  -5   5       82.86      196.18     21.95 o   0.22309
  -1  -5   5    13281.96    13304.71     64.67 o   0.22705
   0  -5   5     1162.23     1130.57     22.84 o   0.23692
  -1   5  -5     9743.13     9713.49     80.91 o   0.25201
   2  -5   5      235.02      140.50     22.93 o   0.27144
   3  -5   5       59.48       57.76     20.30 o   0.29436
   4  -5   5      512.94      470.41     22.21 o   0.32002
   5  -5   5      125.81      129.63     18.69 o   0.34781
   6  -5   5      700.34      689.64     14.36 o   0.37727
   7  -5   5      891.92      853.05     20.68 o   0.40803
   8  -5   5     1460.92     1524.44     25.84 o   0.43981
   9  -5   5     1071.46     1081.37     47.01 o   0.47242
  10  -5   5       69.09       57.26     36.92 o   0.50569
  11  -5   5      233.13      205.89     49.91 o   0.53950
  12  -5   5      548.79      492.22     57.47 o   0.57375
 -16  -4   5      448.47      493.48     51.58 o   0.57059
 -15  -4   5      490.61      442.19     49.00 o   0.53567
 -14  -4   5        3.64        3.36     27.74 o   0.50111
 -13  -4   5       44.12       47.81     27.39 o   0.46699
 -12  -4   5      356.08      366.66     39.52 o   0.43341
 -11  -4   5     3757.29     3727.83     66.09 o   0.40050
 -10  -4   5      240.78      180.77     33.75 o   0.36845
  -9  -4   5     2023.15     1840.41     44.73 o   0.33750
  -8  -4   5       76.71       67.80     30.60 o   0.30798
  -7  -4   5     6255.34     6194.11     73.44 o   0.28035
  -6  -4   5       62.32       84.46     31.57 o   0.25522
  -5  -4   5      194.67      210.45     24.95 o   0.23339
  -4  -4   5     5169.70     5070.49     57.90 o   0.21588
  -3  -4   5    31729.69    33309.69    140.89 o   0.20379
  -2  -4   5     1737.38     1791.19     30.73 o   0.19813
  -1  -4   5     2338.31     2488.31     31.34 o   0.19944
   0  -4   5     7250.80     7416.56     35.82 o   0.20759
  -1   4  -5      145.10      152.35     12.28 o   0.22183
  -2   4  -5     1052.74      897.47     17.68 o   0.24107
  -3   4  -5     2287.12     1917.26     18.11 o   0.26424
  -4   4  -5      183.50      144.74     19.73 o   0.29039
   5  -4   5     6531.56     6391.72     49.84 o   0.31878
   6  -4   5       29.98       27.12     18.27 o   0.34888
   7  -4   5      390.84      366.75     18.12 o   0.38027
   8  -4   5      643.85      677.28     21.90 o   0.41267
   9  -4   5       13.97       33.74     17.63 o   0.44584
  10  -4   5       71.54       44.75     25.95 o   0.47964
  11  -4   5       87.75       61.83     49.07 o   0.51394
  12  -4   5      737.96      733.06     63.76 o   0.54864
  13  -4   5      285.27      280.13     60.79 o   0.58367
 -16  -3   5      528.97      532.56     75.40 o   0.57925
 -15  -3   5       92.87       59.17     40.95 o   0.54373
 -14  -3   5      743.74      770.10     35.79 o   0.50847
 -13  -3   5      191.09      209.50     29.31 o   0.47355
 -12  -3   5     2481.68     2365.88     45.76 o   0.43903
 -11  -3   5     1177.41     1097.92     44.93 o   0.40502
 -10  -3   5     5514.89     5503.32     68.67 o   0.37167
  -9  -3   5      445.04      430.98     31.81 o   0.33915
  -8  -3   5      392.65      389.30     29.72 o   0.30775
  -7  -3   5       24.65       28.85     30.60 o   0.27783
  -6  -3   5        6.32       73.10     31.57 o   0.24993
  -5  -3   5       27.44       97.69     28.34 o   0.22481
  -4  -3   5    31179.84    32630.81    147.81 o   0.20349
  -3  -3   5     1039.92     1192.32     39.43 o   0.18728
  -2  -3   5    13280.47    13558.23     59.96 o   0.17758
  -1  -3   5     3922.88     4065.68     30.64 o   0.17548
   0  -3   5       40.81       54.92     12.02 o   0.18123
  -1   3  -5     4925.98     4403.21     32.71 o   0.19415
  -2   3  -5     1300.96     1141.86     18.96 o   0.21294
  -3   3  -5     1725.68     1577.09     36.72 o   0.23619
  -4   3  -5       58.74       48.69     24.46 o   0.26272
  -5   3  -5       35.37       56.29     19.43 o   0.29165
  -6   3  -5     3450.88     3448.20     46.40 o   0.32232
   7  -3   5      984.71      960.34     29.50 o   0.35428
   8  -3   5      839.01      786.85     28.24 o   0.38722
   9  -3   5      192.79      154.28     26.60 o   0.42091
  10  -3   5      175.55      158.83     21.97 o   0.45517
  11  -3   5       37.07       39.72     31.18 o   0.48989
  12  -3   5      623.58      604.44     42.14 o   0.52497
  13  -3   5     1116.44     1066.68     68.13 o   0.56036
  14  -3   5      612.61      668.53     71.34 o   0.59599
 -16  -2   5      196.77      193.73     68.32 o   0.59015
 -15  -2   5       34.93       41.18     58.74 o   0.55419
 -14  -2   5      128.55      118.75     30.45 o   0.51843
 -13  -2   5       41.95       74.70     28.71 o   0.48292
 -12  -2   5       15.15       19.20     27.22 o   0.44771
 -11  -2   5      151.75       89.05     25.44 o   0.41289
 -10  -2   5     1009.51      862.27     39.00 o   0.37856
  -9  -2   5        4.61        8.16     26.58 o   0.34486
  -8  -2   5        4.10        4.99     25.46 o   0.31201
  -7  -2   5      256.91      383.78     36.04 o   0.28030
  -6  -2   5     1212.48      978.76     33.97 o   0.25017
  -5  -2   5     2562.67     2700.88     54.03 o   0.22225
  -4  -2   5     1359.30     1181.06     34.50 o   0.19748
  -3  -2   5     7478.47     7242.44     68.32 o   0.17721
  -2  -2   5     2043.35     1946.72     25.82 o   0.16310
  -1  -2   5    29564.35    31124.80     86.59 o   0.15683
   0  -2   5       10.00        3.44     16.49 o   0.15933
  -1   2  -5      611.61      685.15     21.30 o   0.17022
  -2   2  -5     1721.23     1956.10     42.69 o   0.18803
  -3   2  -5     4899.44     4887.74     58.22 o   0.21104
  -4   2  -5     1518.57     1573.33     37.33 o   0.23772
  -5   2  -5       94.45      102.04     20.49 o   0.26699
  -6   2  -5        3.62       10.29     20.73 o   0.29808
  -7   2  -5       45.34       32.91     20.73 o   0.33048
   8  -2   5      825.30      697.77     29.63 o   0.36384
   9  -2   5     1914.84     1971.80     41.57 o   0.39791
  10  -2   5      390.29      331.15     29.66 o   0.43254
  11  -2   5      557.46      512.32     33.95 o   0.46759
  12  -2   5        0.75       26.00     49.63 o   0.50297
  13  -2   5      245.21      239.30     38.48 o   0.53863
  14  -2   5      322.29      361.65     70.01 o   0.57451
 -15  -1   5     1019.06     1012.64     71.40 o   0.56692
 -14  -1   5      385.50      355.19     39.57 o   0.53083
 -13  -1   5      514.32      495.43     33.16 o   0.49493
 -12  -1   5      459.98      448.67     30.46 o   0.45927
 -11  -1   5        0.63        5.96     24.98 o   0.42391
 -10  -1   5      333.90      266.20     25.62 o   0.38893
  -9  -1   5     2735.86     2690.49     37.91 o   0.35444
  -8  -1   5     1394.56     1267.24     37.66 o   0.32060
  -7  -1   5       14.91        8.33     26.15 o   0.28765
  -6  -1   5      484.78      585.25     23.82 o   0.25591
  -5  -1   5     3058.86     3603.15     36.09 o   0.22592
  -4  -1   5     3516.40     3094.02     42.69 o   0.19845
  -3  -1   5       29.22       41.83     22.44 o   0.17470
  -2  -1   5      308.02      277.88     12.65 o   0.15638
  -1  -1   5      770.60     1209.75     17.56 o   0.14556
   0  -1   5    11716.29    15942.76     66.10 o   0.14393
  -1   1  -5    13980.24    11950.05     64.04 o   0.15179
  -2   1  -5    19080.71    21197.28    103.98 o   0.16781
  -3   1  -5       90.76      370.72     24.48 o   0.18994
  -4   1  -5      931.46     1213.67     36.04 o   0.21631
  -5   1  -5      147.01      147.20     19.14 o   0.24556
  -6   1  -5    13851.17    13420.51     98.41 o   0.27678
  -7   1  -5      356.96      330.82     31.88 o   0.30936
  -8   1  -5     2634.99     2684.60     49.91 o   0.34293
   9  -1   5      272.20      251.84     28.49 o   0.37722
  10  -1   5      343.51      374.60     31.39 o   0.41205
  11  -1   5      151.29      154.99     30.86 o   0.44730
  12  -1   5      328.67      297.45     33.61 o   0.48286
  13  -1   5      227.47      213.80     52.57 o   0.51869
  14  -1   5      253.15      298.51     44.98 o   0.55472
  15  -1   5      255.05      288.36     48.73 o   0.59092
 -15   0   5     1017.97     1125.15    106.75 o   0.58177
 -14   0   5       34.20       40.47     38.42 o   0.54551
 -13   0   5     2259.90     2272.11     58.54 o   0.50940
 -12   0   5     1513.53     1480.10     37.46 o   0.47350
 -11   0   5     1296.93     1327.84     36.26 o   0.43785
 -10   0   5       11.24       25.02     22.11 o   0.40251
  -9   0   5     1716.87     1464.15     34.11 o   0.36758
  -8   0   5     3404.71     3267.47     42.42 o   0.33318
  -7   0   5     1076.46     1019.30     35.21 o   0.29950
  -6   0   5     1253.00     1422.82     25.63 o   0.26681
  -5   0   5       68.73      122.69     15.70 o   0.23552
  -4   0   5      901.44      800.95     15.35 o   0.20628
  -3   0   5      430.72      402.46     26.52 o   0.18008
  -2   0   5      708.27      628.93     28.56 o   0.15843
  -1   0   5    11540.79    11380.00     40.43 o   0.14342
   0   0  -5      964.10      770.30     43.28 o   0.13724
  -1   0  -5    29735.06    34634.50    178.87 o   0.14105
  -2   0  -5    49881.23    56202.81    914.55 o   0.15412
  -3   0  -5      405.34      230.80     34.62 o   0.17438
  -4   0  -5       19.13      135.60     31.74 o   0.19964
  -5   0  -5      283.51      220.70     24.48 o   0.22826
  -6   0  -5     1569.67     1560.85     40.19 o   0.25913
  -7   0  -5    18252.66    17957.49    112.11 o   0.29152
  -8   0  -5     1709.14     1791.98     46.39 o   0.32499
  -9   0  -5      599.17      605.85     54.82 o   0.35924
  10   0   5       91.78       58.98     26.73 o   0.39405
  11   0   5      189.92      188.04     32.54 o   0.42930
  12   0   5        0.60        4.28     30.79 o   0.46489
  13   0   5      104.39      126.81     34.28 o   0.50074
  14   0   5      558.77      603.93     61.10 o   0.53679
  15   0   5      726.08      609.37     72.09 o   0.57302
 -14   1   5      282.98      244.21     50.57 o   0.56229
 -13   1   5       47.40       45.80     38.54 o   0.52614
 -12   1   5      371.18      367.51     39.45 o   0.49017
 -11   1   5     1396.98     1336.17     32.47 o   0.45443
 -10   1   5      922.74      879.09     29.55 o   0.41899
  -9   1   5       91.12      101.44     21.76 o   0.38391
  -8   1   5      213.91      202.48     23.36 o   0.34931
  -7   1   5     5073.50     5041.29     50.36 o   0.31535
  -6   1   5       16.11       37.81     20.22 o   0.28226
  -5   1   5     3722.41     3830.75     34.69 o   0.25039
  -4   1   5     2137.78     2876.76     22.57 o   0.22025
  -3   1   5       26.82       42.82     10.30 o   0.19268
  -2   1   5     1870.26     2013.41     42.26 o   0.16892
  -1   1   5      518.81      298.50     22.87 o   0.15080
   0  -1  -5    40205.17    33797.85    147.14 o   0.14051
  -1  -1  -5    30241.20    25856.79     89.69 o   0.13979
  -2  -1  -5   275291.22   271081.00   1976.23 o   0.14878
  -3  -1  -5     4336.50     5591.14     89.44 o   0.16591
  -4  -1  -5     9512.70    10233.12    112.52 o   0.18898
  -5  -1  -5     1254.42     1146.08     31.18 o   0.21609
  -6  -1  -5      602.54      481.46     26.29 o   0.24592
   7   1   5     4555.62     4611.22     53.29 o   0.27758
   8   1   5     5914.55     5990.40     49.13 o   0.31052
   9   1   5      776.88      674.94     24.39 o   0.34437
  10   1   5      301.22      265.92     32.13 o   0.37889
  11   1   5      669.69      646.57     35.18 o   0.41390
  12   1   5     2143.31     2110.41     50.91 o   0.44930
  13   1   5      127.12      110.71     37.64 o   0.48500
  14   1   5       37.25       34.75     38.75 o   0.52094
  15   1   5      392.85      395.25     59.16 o   0.55706
  16   1   5     1243.25     1254.43     82.60 o   0.59335
 -14   2   5     2439.44     2456.29     78.86 o   0.58099
 -13   2   5       45.53       86.33     47.13 o   0.54492
 -12   2   5      216.72      237.30     48.45 o   0.50904
 -11   2   5      107.08      119.79     42.69 o   0.47339
 -10   2   5      516.58      465.01     47.65 o   0.43804
  -9   2   5      120.30      118.21     19.81 o   0.40305
  -8   2   5     1096.09     1075.07     23.71 o   0.36854
  -7   2   5     2883.08     3004.90     32.75 o   0.33464
  -6   2   5     5052.04     5139.88     35.91 o   0.30157
  -5   2   5     3702.87     3838.85     26.80 o   0.26964
  -4   2   5     1367.36     1306.95     21.74 o   0.23929
  -3   2   5      507.61      764.69     19.03 o   0.21121
  -2   2   5       26.35       76.78     13.89 o   0.18643
  -1   2   5     1283.50     1319.88     38.60 o   0.16643
   0  -2  -5        5.71      213.49     37.51 o   0.15310
  -1  -2  -5    44055.04    52969.13    598.07 o   0.14824
  -2  -2  -5    18876.91    25477.91    115.42 o   0.15266
  -3  -2  -5     8648.62     6358.55     69.24 o   0.16563
  -4  -2  -5      172.54      290.87     24.23 o   0.18536
  -5  -2  -5      511.54      543.95     33.61 o   0.20995
  -6  -2  -5        2.66        1.22     26.29 o   0.23790
  -7  -2  -5     3118.80     2823.50     54.03 o   0.26816
   8   2   5     2120.82     2206.67     28.64 o   0.30003
   9   2   5    11225.46    10800.22    100.23 o   0.33305
  10   2   5      524.24      416.02     17.14 o   0.36691
  11   2   5      198.73      165.92     32.68 o   0.40140
  12   2   5      211.01      172.81     34.23 o   0.43636
  13   2   5     1833.43     1836.32     55.02 o   0.47170
  14   2   5       19.71       16.55     38.85 o   0.50734
  15   2   5      512.19      422.78     47.33 o   0.54321
  16   2   5      277.05      352.46     67.93 o   0.57927
 -13   3   5     2863.38     2806.86     82.45 o   0.56554
 -12   3   5      399.60      372.84     52.92 o   0.52987
 -11   3   5      276.74      190.76     45.87 o   0.49445
 -10   3   5       37.06       16.89     41.78 o   0.45934
  -9   3   5      746.93      550.31     13.79 o   0.42462
  -8   3   5      101.73       91.84     10.21 o   0.39040
  -7   3   5     4493.15     4108.70     28.56 o   0.35681
  -6   3   5     1746.35     1683.55     21.92 o   0.32405
  -5   3   5     4617.00     4672.58     31.24 o   0.29241
  -4   3   5     3306.74     3093.91     26.35 o   0.26229
  -3   3   5      260.51      287.71     13.33 o   0.23427
  -2   3   5     1395.55     1114.82     17.78 o   0.20921
   1  -3  -5      599.31      522.19     31.74 o   0.18828
   0  -3  -5      508.32      752.99     43.28 o   0.17299
  -1  -3  -5      931.23      508.98     21.35 o   0.16492
   2   3   5    34157.14    36046.51    115.65 o   0.16512
  -3  -3  -5     4315.77     4373.68     46.39 o   0.17358
  -4  -3  -5      804.57      877.04     32.64 o   0.18919
  -5  -3  -5      141.97      147.56     27.48 o   0.21035
  -6  -3  -5     2519.11     2476.55     48.83 o   0.23559
  -7  -3  -5      422.60      305.81     34.68 o   0.26373
   8   3   5     1789.29     1477.26     18.41 o   0.29394
   9   3   5     1528.86     1519.32     41.43 o   0.32564
  10   3   5    11552.43    11009.51     90.73 o   0.35844
  11   3   5       45.18       44.83     30.61 o   0.39206
  12   3   5       23.55       10.25     34.43 o   0.42631
  13   3   5        3.49       25.31     36.74 o   0.46105
  14   3   5      884.04      885.69     51.10 o   0.49618
  15   3   5        4.03       27.36     41.45 o   0.53161
  16   3   5        4.46       66.81     46.15 o   0.56730
 -13   4   5      141.13      106.75     53.04 o   0.58782
 -12   4   5     1188.90     1306.91     65.28 o   0.55244
 -11   4   5       88.98      108.13     47.91 o   0.51734
 -10   4   5      271.74      248.57     47.91 o   0.48259
  -9   4   5      497.03      538.07     36.34 o   0.44827
  -8   4   5      528.91      442.90     32.20 o   0.41447
  -7   4   5      237.67      218.66     10.64 o   0.38135
  -6   4   5     1783.37     1762.76     20.32 o   0.34909
  -5   4   5        1.74        2.00     10.72 o   0.31795
  -4   4   5       18.51       33.32     11.43 o   0.28831
  -3   4   5     1270.92     1329.92     22.21 o   0.26067
  -2   4   5      870.25      827.44     17.03 o   0.23573
  -1   4   5      828.10      761.32     26.15 o   0.21444
   0   4   5     4243.71     4556.62     57.47 o   0.19799
   1   4   5     1273.92     1449.96     28.65 o   0.18764
   2   4   5     4871.71     6247.23     46.18 o   0.18443
   3   4   5    27852.35    25543.66     65.71 o   0.18872
   4   4   5      384.81      280.64     14.18 o   0.20004
   5   4   5      861.17      896.70     18.91 o   0.21728
   6   4   5        3.87        6.51     14.70 o   0.23916
   7   4   5        0.22        1.06     12.14 o   0.26455
   8   4   5        7.08       14.40     23.00 o   0.29252
   9   4   5        6.36        0.00     27.73 o   0.32241
  10   4   5     3045.37     3054.37     52.07 o   0.35373
  11   4   5     1638.26     1785.06     53.14 o   0.38613
  12   4   5      734.43      618.10     44.51 o   0.41936
  13   4   5       51.50       86.24     38.70 o   0.45324
  14   4   5       14.91       83.55     43.58 o   0.48764
  15   4   5      411.99      350.51     44.73 o   0.52244
  16   4   5       46.78       20.70     44.82 o   0.55758
  17   4   5        4.28       51.68     46.69 o   0.59300
 -12   5   5        6.70        4.85     50.51 o   0.57655
 -11   5   5     2204.32     2536.90     76.32 o   0.54185
 -10   5   5        0.18       44.12     45.59 o   0.50753
  -9   5   5      148.19      159.88     34.81 o   0.47368
  -8   5   5        0.76        6.39     29.61 o   0.44040
  -7   5   5      795.26      814.35     36.50 o   0.40784
  -6   5   5        6.52       20.29     23.98 o   0.37617
  -5   5   5       17.06        2.46     12.29 o   0.34565
  -4   5   5        2.69        2.95     11.28 o   0.31661
  -3   5   5       66.49       46.23     13.92 o   0.28948
  -2   5   5       16.95       22.74     13.68 o   0.26487
  -1   5   5     1878.25     1931.85     38.81 o   0.24354
   0   5   5     1147.61     1026.28     37.33 o   0.22641
   1   5   5     2255.25     2595.93     50.88 o   0.21450
   2   5   5      996.04     1016.62     21.74 o   0.20869
   3   5   5     7637.22     8316.09     35.95 o   0.20950
   4   5   5    14155.40    14287.40     63.66 o   0.21686
   5   5   5      399.65      373.50     17.35 o   0.23013
   6   5   5      183.14      156.36     19.08 o   0.24837
   7   5   5      842.53      816.03     17.16 o   0.27057
   8   5   5     1425.86     1410.57     17.32 o   0.29585
   9   5   5       52.54       35.14     27.52 o   0.32349
  10   5   5     5522.03     5325.55     69.23 o   0.35293
  11   5   5      960.07      999.17     44.97 o   0.38375
  12   5   5     5885.69     6040.76     78.68 o   0.41566
  13   5   5     1020.94     1061.94     47.93 o   0.44841
  14   5   5      568.18      523.40     48.31 o   0.48184
  15   5   5        8.88        4.37     42.60 o   0.51581
  16   5   5      460.00      469.09     52.27 o   0.55023
  17   5   5        2.23        8.51     48.71 o   0.58501
 -11   6   5      320.87      302.07     51.99 o   0.56776
 -10   6   5     1410.35     1353.05     51.04 o   0.53392
  -9   6   5        3.04        8.98     35.15 o   0.50059
  -8   6   5     1306.07     1299.39     44.30 o   0.46788
  -7   6   5        1.64       38.06     31.01 o   0.43592
  -6   6   5        0.02        0.00     27.31 o   0.40489
  -5   6   5      202.72      172.39      8.72 o   0.37502
  -4   6   5     1389.53     1267.09     20.01 o   0.34662
  -3   6   5      628.60      640.65     19.23 o   0.32007
  -2   6   5      226.30      201.44     18.08 o   0.29587
  -1   6   5      547.79      557.72     31.88 o   0.27464
   0   6   5     5094.46     5061.56     62.85 o   0.25713
   1   6   5     2554.11     2828.25     49.95 o   0.24413
   2   6   5      450.80      352.84     11.65 o   0.23639
   3   6   5     5830.57     6385.62     32.94 o   0.23442
   4   6   5     3031.94     3147.48     32.86 o   0.23838
   5   6   5     7100.47     6943.12     41.92 o   0.24798
   6   6   5       44.31       52.67     16.91 o   0.26260
   7   6   5     1172.33     1180.61     26.35 o   0.28146
   8   6   5      474.88      443.12     17.47 o   0.30377
   9   6   5     2950.23     3205.35     52.92 o   0.32883
  10   6   5      137.83      100.98     28.32 o   0.35606
  11   6   5     4466.70     4361.90     66.32 o   0.38500
  12   6   5     1185.91     1099.89     46.20 o   0.41529
  13   6   5     7698.97     7586.18     90.43 o   0.44666
  14   6   5        9.60       16.55     43.78 o   0.47890
  15   6   5      202.69      174.85     48.60 o   0.51183
  16   6   5       46.45       15.61     46.63 o   0.54534
  17   6   5        7.18        8.55     45.94 o   0.57933
 -11   7   5     1942.59     1927.18    118.29 o   0.59488
 -10   7   5      370.89      388.48     43.17 o   0.56155
  -9   7   5      920.93      874.75     46.58 o   0.52877
  -8   7   5       11.09       18.21     44.33 o   0.49664
  -7   7   5      450.99      460.97     47.65 o   0.46530
  -6   7   5      169.00      141.37     39.43 o   0.43492
  -5   7   5        1.97        0.00     37.33 o   0.40571
  -4   7   5      419.36      420.12     15.22 o   0.37794
  -3   7   5      423.57      431.70     17.90 o   0.35196
  -2   7   5      224.06      217.27     15.28 o   0.32818
  -1   7   5      792.92      889.75     19.62 o   0.30714
   0   7   5     3692.79     3554.80     51.27 o   0.28941
   1   7   5    11499.37    10971.77     62.25 o   0.27564
   2   7   5      669.13      596.29     23.82 o   0.26645
   3   7   5     5585.09     6036.60     49.99 o   0.26231
   4   7   5    16218.83    16168.58     83.38 o   0.26347
   5   7   5     5319.42     5114.24     36.68 o   0.26986
   6   7   5     6652.49     6633.95     48.42 o   0.28111
   7   7   5       69.89       86.99     16.29 o   0.29669
   8   7   5      359.04      388.80     21.59 o   0.31594
   9   7   5      356.46      334.42     20.17 o   0.33824
  10   7   5     1812.80     1849.43     44.78 o   0.36303
  11   7   5       38.96       30.05     30.33 o   0.38984
  12   7   5      389.76      364.55     39.13 o   0.41828
  13   7   5     1259.48     1222.29     48.84 o   0.44803
  14   7   5      872.60      803.53     47.67 o   0.47885
  15   7   5        1.37       20.81     44.27 o   0.51056
  16   7   5       65.42       73.76     49.34 o   0.54299
  17   7   5        7.46       14.71     51.42 o   0.57602
 -10   8   5     3500.60     3490.12     77.25 o   0.59026
  -9   8   5       81.75       92.11     43.44 o   0.55803
  -8   8   5     1674.16     1725.73     71.37 o   0.52649
  -7   8   5      142.79      158.95     49.07 o   0.49576
  -6   8   5       80.81       76.23     45.36 o   0.46601
  -5   8   5        4.39        0.00     40.90 o   0.43743
  -4   8   5      452.26      457.39     22.89 o   0.41027
  -3   8   5      154.10      118.53     13.79 o   0.38483
  -2   8   5       32.75       11.13      8.10 o   0.36147
  -1   8   5     1368.76     1401.79     34.60 o   0.34063
   0   8   5      953.72      936.79     11.70 o   0.32278
   1   8   5      814.96      670.78     11.63 o   0.30846
   2   8   5    17605.07    17906.55     79.62 o   0.29816
   3   8   5     4404.93     4585.00     46.50 o   0.29232
   4   8   5     1190.01     1218.51     29.04 o   0.29120
   5   8   5     9161.80     8848.51     43.42 o   0.29485
   6   8   5     3198.31     3255.72     31.44 o   0.30311
   7   8   5     8506.39     8070.74     54.98 o   0.31561
   8   8   5      448.14      421.76     21.24 o   0.33188
   9   8   5       31.52       26.16     19.75 o   0.35138
  10   8   5     1746.10     1707.50     45.81 o   0.37362
  11   8   5      637.73      612.73     38.53 o   0.39814
  12   8   5       53.57       56.18     36.34 o   0.42454
  13   8   5     1425.66     1327.61     50.40 o   0.45248
  14   8   5      536.64      518.43     45.62 o   0.48172
  15   8   5       44.82       41.42     41.45 o   0.51201
  16   8   5       49.34       48.78     45.94 o   0.54319
  17   8   5      525.44      589.48     55.96 o   0.57511
  -9   9   5     3925.39     4160.12     81.66 o   0.58820
  -8   9   5       40.85       54.60     42.95 o   0.55724
  -7   9   5      999.13      924.26     48.58 o   0.52710
  -6   9   5      190.46      162.48     38.03 o   0.49796
  -5   9   5       86.68      116.27     35.18 o   0.46998
  -4   9   5      118.84      124.30     17.25 o   0.44339
  -3   9   5      863.86      802.18     27.72 o   0.41845
  -2   9   5      367.77      375.75     23.02 o   0.39548
  -1   9   5     5510.47     5345.47     45.95 o   0.37485
   0   9   5       33.12       26.32     15.43 o   0.35694
   1   9   5      919.71      840.22     16.06 o   0.34220
   2   9   5       16.61        9.81     13.19 o   0.33105
   3   9   5    11226.14    11109.85     71.44 o   0.32385
   4   9   5     1302.43     1271.11     33.55 o   0.32088
   5   9   5     1015.50      942.43     30.69 o   0.32225
   6   9   5     4889.48     4671.75     36.52 o   0.32790
   7   9   5      982.10      940.65     24.04 o   0.33763
   8   9   5     2222.60     2148.80     32.51 o   0.35108
   9   9   5      648.55      514.73     24.64 o   0.36786
  10   9   5      160.70      127.55     29.97 o   0.38754
  11   9   5     1026.96      901.81     42.46 o   0.40968
  12   9   5      936.57      948.97     43.86 o   0.43393
  13   9   5        1.30        4.47     38.54 o   0.45994
  14   9   5     2339.41     2235.92     64.41 o   0.48743
  15   9   5      191.23      195.76     46.63 o   0.51617
  16   9   5      162.69      149.08     46.58 o   0.54596
  17   9   5        4.05       70.89     54.81 o   0.57663
  -8  10   5      941.39     1025.33     56.60 o   0.58875
  -7  10   5        9.25       54.89     41.12 o   0.55918
  -6  10   5       75.32      118.61     39.72 o   0.53061
  -5  10   5        2.07        7.17     36.45 o   0.50319
  -4  10   5      259.91      190.25     33.55 o   0.47713
  -3  10   5       11.46       23.63     20.46 o   0.45266
  -2  10   5       58.76       82.65     21.37 o   0.43005
  -1  10   5       32.55       28.38     19.82 o   0.40961
   0  10   5     3155.35     3117.16     36.05 o   0.39168
   1  10   5      118.42       61.97     34.62 o   0.37663
   2  10   5        9.87        0.16     10.91 o   0.36480
   3  10   5     2621.77     2673.55     41.03 o   0.35651
   4  10   5     7351.03     7247.09     59.42 o   0.35202
   5  10   5      847.34      883.51     27.17 o   0.35148
   6  10   5      758.69      703.79     35.72 o   0.35489
   7  10   5     5363.91     5152.60     44.62 o   0.36216
   8  10   5     1536.94     1401.65     31.31 o   0.37305
   9  10   5     1301.60     1351.01     30.74 o   0.38725
  10  10   5     1044.98      985.97     38.97 o   0.40443
  11  10   5       98.46       74.84     31.97 o   0.42421
  12  10   5      702.34      718.55     42.05 o   0.44626
  13  10   5      162.67      150.95     40.87 o   0.47025
  14  10   5      108.71      123.30     41.16 o   0.49590
  15  10   5      713.76      768.78     55.96 o   0.52297
  16  10   5      147.79      134.46     47.64 o   0.55124
  17  10   5      191.77      138.29     55.04 o   0.58055
  -7  11   5      298.82      317.85     47.17 o   0.59188
  -6  11   5       30.41       62.87     40.94 o   0.56385
  -5  11   5       68.56       80.45     37.88 o   0.53695
  -4  11   5      171.79      166.52     35.60 o   0.51137
  -3  11   5      395.76      402.38     33.20 o   0.48732
  -2  11   5      244.14      213.48     24.43 o   0.46504
  -1  11   5      263.67      223.99     21.89 o   0.44479
   0  11   5      746.81      734.07     21.73 o   0.42687
   1  11   5     1291.04     1135.61     50.51 o   0.41156
   2  11   5      451.93      502.27     45.06 o   0.39918
   3  11   5     2272.76     2136.22     32.36 o   0.39001
   4  11   5      669.85      616.94     28.45 o   0.38427
   5  11   5     4761.42     4786.20     57.04 o   0.38213
   6  11   5     1163.16     1080.99     37.94 o   0.38363
   7  11   5       11.58        6.22     27.91 o   0.38874
   8  11   5     7998.95     7618.55     53.09 o   0.39731
   9  11   5        0.86        3.85     20.20 o   0.40914
  10  11   5     2430.99     2388.40     46.71 o   0.42395
  11  11   5     1252.49     1209.76     43.02 o   0.44143
  12  11   5      217.27      212.50     38.96 o   0.46129
  13  11   5      649.63      661.55     45.74 o   0.48323
  14  11   5      971.57     1009.99     53.30 o   0.50698
  15  11   5        4.84       19.86     42.52 o   0.53231
  16  11   5      188.73      184.45     49.24 o   0.55898
  17  11   5      106.80      114.02     51.36 o   0.58683
  -6  12   5      151.58      205.25     67.93 o   0.59757
  -5  12   5       31.29       40.39     55.85 o   0.57115
  -4  12   5      104.87       93.55     56.68 o   0.54602
  -3  12   5      708.82      632.02     59.95 o   0.52236
  -2  12   5      266.72      185.87     54.63 o   0.50038
  -1  12   5      132.07      144.87     36.17 o   0.48030
   0  12   5      419.02      395.11     41.27 o   0.46239
   1  12   5      273.33      203.73     37.28 o   0.44689
   2  12   5      408.75      330.37     45.06 o   0.43406
   3  12   5       26.32       51.29     42.98 o   0.42415
   4  12   5     1184.96     1058.80     27.59 o   0.41737
   5  12   5       11.06        5.19     24.42 o   0.41387
   6  12   5     5437.25     5289.17     67.00 o   0.41374
   7  12   5       10.46        2.89     28.70 o   0.41697
   8  12   5      735.95      581.26     15.78 o   0.42349
   9  12   5     2975.34     3024.72     40.61 o   0.43315
  10  12   5       43.18       12.80     25.90 o   0.44575
  11  12   5       66.59      245.08     32.03 o   0.46104
  12  12   5      888.59      825.57     42.99 o   0.47877
  13  12   5     1581.80     1557.87     53.47 o   0.49868
  14  12   5      210.12      263.04     44.66 o   0.52052
  15  12   5     1046.55      994.59     54.86 o   0.54405
  16  12   5      125.91      121.98     44.42 o   0.56907
  17  12   5      197.71      293.47     53.36 o   0.59539
  -4  13   5        0.34       12.84     64.41 o   0.58100
  -3  13   5        3.47       12.49     65.15 o   0.55770
  -2  13   5      886.56      941.83     72.40 o   0.53598
  -1  13   5      349.02      297.75     38.66 o   0.51607
   0  13   5       72.24       83.12     35.60 o   0.49817
   1  13   5      913.08      909.06     46.15 o   0.48251
   2  13   5      154.50      172.14     45.87 o   0.46932
   3  13   5      297.81      355.20     51.99 o   0.45880
   4  13   5       98.00      103.81     46.79 o   0.45114
   5  13   5      668.41      684.95     29.31 o   0.44649
   6  13   5     1021.56     1038.99     39.49 o   0.44495
   7  13   5     2747.61     2703.86     53.75 o   0.44654
   8  13   5      543.88      495.23     38.53 o   0.45124
   9  13   5      343.22      262.97     35.41 o   0.45894
  10  13   5        3.74        3.34     22.94 o   0.46951
  11  13   5     2616.59     2628.44     49.12 o   0.48274
  12  13   5        1.74        7.39     30.23 o   0.49844
  13  13   5     1191.57     1154.86     45.84 o   0.51637
  14  13   5      105.42      101.48     39.67 o   0.53631
  15  13   5      180.20      213.08     46.97 o   0.55805
  16  13   5       54.14      104.01     47.09 o   0.58139
  -3  14   5      188.43      166.37     71.37 o   0.59328
  -2  14   5       23.93       12.61     64.41 o   0.57181
  -1  14   5     1185.22     1264.09     77.44 o   0.55205
   0  14   5      370.63      377.53     44.54 o   0.53417
   1  14   5      192.55      165.97     43.89 o   0.51838
   2  14   5      537.90      486.55     49.18 o   0.50487
   3  14   5      691.31      622.82     55.85 o   0.49383
   4  14   5      200.24      156.17     54.63 o   0.48543
   5  14   5        5.27       19.44     51.75 o   0.47979
   6  14   5     1986.01     1939.37     45.29 o   0.47704
   7  14   5      587.73      558.15     35.64 o   0.47720
   8  14   5      708.19      716.35     41.66 o   0.48029
   9  14   5     1956.14     2070.62     56.62 o   0.48623
  10  14   5      999.05      981.47     60.21 o   0.49494
  11  14   5       21.79       26.31     49.35 o   0.50627
  12  14   5        0.50       28.70     49.91 o   0.52005
  13  14   5      171.25      204.54     61.68 o   0.53608
  14  14   5      960.23     1143.69     77.57 o   0.55418
  15  14   5       85.02       50.09     59.95 o   0.57415
  16  14   5       29.32       18.34     64.41 o   0.59579
  -1  15   5       77.48      102.92     74.74 o   0.58820
   0  15   5     1149.33     1126.48     78.86 o   0.57035
   1  15   5        2.12       22.62     42.91 o   0.55445
   2  15   5       43.59       54.70     44.02 o   0.54067
   3  15   5      162.64      190.97     58.11 o   0.52918
   4  15   5      303.83      213.49     54.03 o   0.52013
   5  15   5        8.35       95.83     54.03 o   0.51366
   6  15   5       88.09       80.78     51.99 o   0.50984
   7  15   5     1450.53     1195.18     71.31 o   0.50876
   8  15   5       10.05       21.17     34.57 o   0.51042
   9  15   5     1704.24     1639.40     59.76 o   0.51479
  10  15   5        0.36        4.32     47.50 o   0.52182
  11  15   5      504.55      430.67     56.35 o   0.53139
  12  15   5      115.89      152.39     55.41 o   0.54337
  13  15   5        1.13       12.07     58.09 o   0.55760
  14  15   5      301.80      425.94     67.74 o   0.57392
  15  15   5      700.36      819.34     78.88 o   0.59216
   1  16   5      747.21      806.02     80.38 o   0.59067
   2  16   5       31.10        9.38     46.57 o   0.57666
   3  16   5       89.80       17.31     50.93 o   0.56479
   4  16   5      609.48      636.79     69.00 o   0.55519
   5  16   5      163.44      186.61     58.11 o   0.54797
   6  16   5        4.93        3.08     59.05 o   0.54324
   7  16   5       43.00       44.57     60.15 o   0.54105
   8  16   5     1140.07     1069.42     74.74 o   0.54145
   9  16   5      286.16      222.15     86.55 o   0.54441
  10  16   5      596.12      641.68     57.16 o   0.54992
  11  16   5      133.52       87.13     51.55 o   0.55787
  12  16   5        3.21       22.51     51.18 o   0.56819
  13  16   5        2.21       35.33     61.16 o   0.58073
  14  16   5       83.63      149.54     61.68 o   0.59536
   4  17   5      306.79      206.17     57.25 o   0.59052
   5  17   5      410.58      365.70     71.05 o   0.58265
   6  17   5      194.17      197.80     68.32 o   0.57711
   7  17   5      101.21      124.06     67.32 o   0.57396
   8  17   5       21.46       46.16    100.98 o   0.57323
   9  17   5     1221.60     1191.51    124.06 o   0.57494
  10  17   5      216.08      271.19    109.63 o   0.57906
  11  17   5      374.87      478.91    106.75 o   0.58554
  12  17   5        1.27        0.80     56.35 o   0.59432
 -12 -16   6      158.40      171.44     70.62 o   0.59762
 -11 -16   6       13.08       28.36     64.41 o   0.58719
 -10 -16   6      160.06      152.58     64.56 o   0.57900
  -9 -16   6       18.17       24.67     59.76 o   0.57313
  -8 -16   6      307.87      324.54     49.81 o   0.56966
   7  16  -6      206.93      192.01     73.36 o   0.56864
   6  16  -6       59.73       58.89     69.27 o   0.57006
   5  16  -6     1402.08     1444.26     87.44 o   0.57393
   4  16  -6       48.58       53.78     69.00 o   0.58019
   3  16  -6       19.99       61.66     65.85 o   0.58876
 -13 -15   6      820.70      770.35     80.91 o   0.58729
  12  15  -6     1483.92     1254.98    132.71 o   0.57314
  11  15  -6      650.51      628.93    112.52 o   0.56114
  10  15  -6      232.17      155.79    106.75 o   0.55141
  -9 -15   6      146.01      120.05     59.24 o   0.54409
  -8 -15   6      599.67      403.55     49.29 o   0.53926
  -7 -15   6       14.43       28.84     41.16 o   0.53700
  -6 -15   6      101.70      116.01     39.70 o   0.53734
   5  15  -6       23.60       53.75     63.66 o   0.54028
   4  15  -6     1359.35     1416.61     78.86 o   0.54576
   3  15  -6       63.46       40.70     55.85 o   0.55372
   2  15  -6      504.86      570.67     64.04 o   0.56406
   1  15  -6       71.34       76.41     60.81 o   0.57663
   0  15  -6      597.06      593.79     65.52 o   0.59131
 -14 -14   6      138.29      152.23     69.27 o   0.58376
  13  14  -6      333.74      268.31    112.52 o   0.56595
  12  14  -6      426.01      452.95    109.63 o   0.55011
  11  14  -6     1800.13     1840.63    118.29 o   0.53642
  10  14  -6      344.28      380.82    103.86 o   0.52503
   9  14  -6      371.27      426.98    106.75 o   0.51611
  -8 -14   6      978.16      871.96     65.62 o   0.50979
  -7 -14   6      141.18      134.19     39.44 o   0.50615
  -6 -14   6       63.72       85.73     38.27 o   0.50526
  -5 -14   6      909.30      890.59     47.07 o   0.50714
   4  14  -6      805.44      795.94     66.09 o   0.51175
   3  14  -6      722.35      679.02     66.49 o   0.51901
   2  14  -6       83.44       43.42     55.41 o   0.52883
   1  14  -6      334.32      289.69     56.68 o   0.54106
   0  14  -6       30.09       62.20     57.10 o   0.55554
  -1  14  -6     1063.67     1058.27     66.71 o   0.57210
  -2  14  -6      571.18      455.83     95.21 o   0.59057
 -15 -13   6      627.96      632.58     77.44 o   0.58715
 -14 -13   6       26.68       63.26     68.55 o   0.56588
  13  13  -6       62.14       34.62    100.98 o   0.54633
  12  13  -6      754.34      787.61    112.52 o   0.52872
  11  13  -6      225.10      268.31    103.86 o   0.51323
  10  13  -6      852.31      810.69     92.32 o   0.50005
   9  13  -6      577.60      461.60     98.09 o   0.48939
   8  13  -6      152.13       89.44     86.55 o   0.48141
  -7 -13   6       73.81       67.11     44.33 o   0.47623
  -6 -13   6      738.85      837.74     47.26 o   0.47395
  -5 -13   6      623.91      593.09     41.27 o   0.47462
  -4 -13   6     1036.12     1022.32     44.03 o   0.47823
   3  13  -6     1756.44     1748.31     71.40 o   0.48469
   2  13  -6     1918.92     1893.52     73.44 o   0.49391
   1  13  -6        0.30        2.89     46.79 o   0.50574
   0  13  -6      253.33      202.55     53.88 o   0.51999
  -1  13  -6       46.92       47.76     47.82 o   0.53647
   2 -13   6     1159.73     1268.07     71.34 o   0.55498
   3 -13   6      168.00      113.92     60.21 o   0.57534
   4 -13   6      406.14      396.62     63.66 o   0.59734
 -16 -12   6        1.35       23.26     65.18 o   0.59736
 -15 -12   6       20.55       38.42     66.95 o   0.57293
 -14 -12   6      503.05      522.78     73.94 o   0.54996
 -13 -12   6       40.02       48.67     62.20 o   0.52863
  12  12  -6        0.30        0.00     72.13 o   0.50917
  11  12  -6      977.25     1009.75     95.21 o   0.49178
  10  12  -6      171.79      132.71     89.44 o   0.47669
   9  12  -6       32.50       14.43     69.24 o   0.46414
   8  12  -6        0.55        2.89     63.47 o   0.45432
  -7 -12   6     4896.60     4868.28     96.34 o   0.44742
  -6 -12   6     2716.46     2829.15     62.77 o   0.44358
  -5 -12   6      307.95      361.64     34.60 o   0.44287
  -4 -12   6        0.72        4.67     31.16 o   0.44531
  -3 -12   6     1222.70     1055.44     35.00 o   0.45085
  -2 -12   6      799.20      737.70     25.71 o   0.45938
   1  12  -6      309.27      297.98     49.95 o   0.47073
   0  12  -6       38.00       34.78     46.95 o   0.48471
  -1  12  -6     1449.32     1424.86     64.41 o   0.50109
   2 -12   6      411.59      364.87     38.96 o   0.51965
   3 -12   6        3.74       31.01     51.18 o   0.54016
   4 -12   6      242.91      303.18     60.81 o   0.56242
   5 -12   6      291.73      314.13     64.42 o   0.58622
 -16 -11   6       40.34       18.35     66.49 o   0.58684
 -15 -11   6      195.38      170.65     70.18 o   0.56083
 -14 -11   6       30.36       24.52     61.20 o   0.53617
 -13 -11   6     1157.30     1136.97     72.23 o   0.51304
 -12 -11   6        2.57        0.00     50.88 o   0.49168
  11  11  -6        0.85        0.00     66.36 o   0.47231
  10  11  -6      389.79      369.28     86.55 o   0.45520
   9  11  -6       44.45       31.74     77.90 o   0.44061
   8  11  -6       11.82       40.39     77.90 o   0.42878
  -7 -11   6       79.16       98.62     42.70 o   0.41997
  -6 -11   6      120.27       89.57     39.44 o   0.41435
  -5 -11   6        0.96       21.04     31.78 o   0.41206
  -4 -11   6       24.83       14.38     29.26 o   0.41316
  -3 -11   6      137.50       99.00     28.06 o   0.41761
  -2 -11   6     1764.75     1629.68     35.09 o   0.42532
  -1 -11   6      655.11      509.61     13.85 o   0.43611
   0  11  -6      611.55      554.52     48.83 o   0.44976
   1 -11   6      558.37      498.80     40.22 o   0.46601
   2 -11   6     1698.01     1742.22     38.85 o   0.48461
   3 -11   6      621.74      639.64     41.39 o   0.50530
   4 -11   6      558.85      522.23     61.68 o   0.52783
   5 -11   6      535.57      597.41     67.23 o   0.55198
   6 -11   6      334.06      380.75     64.24 o   0.57753
 -16 -10   6      517.33      640.17     74.44 o   0.57855
 -15 -10   6       57.02      110.39     64.04 o   0.55101
 -14 -10   6       52.70      124.06     65.28 o   0.52468
 -13 -10   6       12.21        5.57     60.15 o   0.49976
 -12 -10   6     1018.77     1080.28     65.71 o   0.47648
 -11 -10   6     2999.34     2665.75     79.56 o   0.45509
  10  10  -6     1174.74      969.36     98.09 o   0.43586
   9  10  -6     2355.00     2267.61    121.17 o   0.41908
   8  10  -6     4068.45     3736.08    135.60 o   0.40508
  -7 -10   6     1594.94     1579.89     56.84 o   0.39414
  -6 -10   6     1616.11     1643.24     58.22 o   0.38651
  -5 -10   6      386.88      394.10     35.43 o   0.38241
  -4 -10   6      286.46      235.98     29.95 o   0.38194
  -3 -10   6        1.52        6.10     23.71 o   0.38512
  -2 -10   6     1017.00      952.69     30.60 o   0.39186
  -1 -10   6     5215.87     4790.35     45.02 o   0.40198
   0  10  -6     4607.51     4697.30     84.52 o   0.41523
   1 -10   6      573.68      576.39     39.45 o   0.43132
   2 -10   6       16.26       25.83     32.32 o   0.44995
   3 -10   6       90.35       80.09     24.36 o   0.47082
   4 -10   6      328.41      349.77     28.26 o   0.49364
   5 -10   6      204.96      138.03     53.34 o   0.51816
   6 -10   6      167.22      226.10     57.90 o   0.54415
   7 -10   6      237.19      238.41     65.15 o   0.57140
 -16  -9   6        9.56        1.49     64.24 o   0.57258
 -15  -9   6      181.70      184.64     61.20 o   0.54357
 -14  -9   6       47.79       21.84     56.68 o   0.51564
 -13  -9   6      142.88       59.14     57.12 o   0.48898
 -12  -9   6      920.01      904.69     62.20 o   0.46380
 -11  -9   6      623.23      600.96     59.95 o   0.44036
 -10  -9   6     7530.02     7859.92    117.18 o   0.41895
  -9  -9   6      298.99      277.42     50.88 o   0.39990
  -8  -9   6     7372.30     7333.13    100.59 o   0.38355
  -7  -9   6     3307.68     3482.32     70.62 o   0.37028
  -6  -9   6     4042.39     4254.86     77.57 o   0.36040
  -5  -9   6     1879.67     1754.19     53.29 o   0.35422
  -4  -9   6      306.32      273.21     28.28 o   0.35193
  -3  -9   6     1409.26     1295.53     33.90 o   0.35360
  -2  -9   6       50.75      102.85     21.07 o   0.35917
  -1  -9   6       92.93       85.24     17.45 o   0.36847
   0   9  -6     4242.08     4587.76     82.15 o   0.38123
   1  -9   6      543.27      451.02     36.50 o   0.39711
   2  -9   6        4.73       13.30     30.61 o   0.41575
   3  -9   6       27.34       22.77     22.25 o   0.43681
   4  -9   6      233.39      264.88     25.12 o   0.45995
   5  -9   6        7.10        9.01     23.62 o   0.48487
   6  -9   6       53.50       35.22     32.79 o   0.51131
   7  -9   6      467.84      374.66     40.11 o   0.53905
   8  -9   6      460.59      502.24     64.24 o   0.56790
   9  -9   6        9.39       17.88     62.20 o   0.59770
 -16  -8   6        7.32       14.55     65.85 o   0.56900
 -15  -8   6        9.09       48.77     64.24 o   0.53863
 -14  -8   6       77.97       39.75     54.97 o   0.50919
 -13  -8   6      156.57      180.53     52.57 o   0.48086
 -12  -8   6       76.63       90.91     51.99 o   0.45385
 -11  -8   6     1681.63     1513.96     69.27 o   0.42839
 -10  -8   6     2596.47     2431.94     72.40 o   0.40480
  -9  -8   6     2667.76     2750.41     76.32 o   0.38340
  -8  -8   6     2610.71     2462.58     68.13 o   0.36459
  -7  -8   6     5111.53     4988.22     82.15 o   0.34879
  -6  -8   6     5276.84     5020.17     77.20 o   0.33642
  -5  -8   6     5654.36     5657.88     76.24 o   0.32787
  -4  -8   6     2419.00     2492.80     45.86 o   0.32344
  -3  -8   6       10.61       21.51     23.41 o   0.32331
  -2  -8   6     1795.00     1893.23     36.01 o   0.32747
  -1  -8   6       61.61       19.07     17.68 o   0.33577
   0  -8   6      194.30      168.48     29.20 o   0.34791
   1  -8   6       29.43       54.26     28.60 o   0.36351
   2  -8   6       16.65       66.59     28.60 o   0.38215
   3  -8   6       78.26       45.62     31.11 o   0.40339
   4  -8   6     2742.33     2698.23     42.57 o   0.42686
   5  -8   6     2467.65     2373.57     40.73 o   0.45221
   6  -8   6     1036.16     1136.55     33.81 o   0.47914
   7  -8   6     2335.49     2376.10     57.68 o   0.50739
   8  -8   6      318.25      352.43     41.07 o   0.53677
   9  -8   6     1672.28     1675.20     57.38 o   0.56709
  10  -8   6       70.00      110.24     64.04 o   0.59820
 -16  -7   6        0.07       16.34     60.79 o   0.56787
 -15  -7   6      615.03      534.16     62.85 o   0.53625
 -14  -7   6       11.24       18.35     55.41 o   0.50543
 -13  -7   6      203.17      222.14     56.68 o   0.47555
 -12  -7   6       77.66       72.14     49.20 o   0.44680
 -11  -7   6     1569.68     1433.94     63.14 o   0.41942
 -10  -7   6     1624.92     1635.01     63.14 o   0.39368
  -9  -7   6    14391.39    14577.87    136.63 o   0.36995
  -8  -7   6     2328.77     2294.09     60.79 o   0.34861
  -7  -7   6       16.29       57.22     38.12 o   0.33014
  -6  -7   6     3002.33     3106.61     61.60 o   0.31505
  -5  -7   6     3057.15     3056.19     56.14 o   0.30383
  -4  -7   6     5707.88     6179.88     82.45 o   0.29693
  -3  -7   6     6645.31     6576.14     53.70 o   0.29464
  -2  -7   6       40.04       75.82     24.72 o   0.29709
  -1  -7   6     1126.42     1210.82     32.96 o   0.30414
   0  -7   6       68.94       86.09     14.82 o   0.31550
   1  -7   6      940.41      765.32     35.77 o   0.33072
   2  -7   6      934.64      841.00     31.34 o   0.34930
   3  -7   6     1467.45     1409.63     36.62 o   0.37072
   4  -7   6      708.72      680.11     25.31 o   0.39453
   5  -7   6     1125.99     1092.91     30.34 o   0.42033
   6  -7   6     2708.62     2744.32     44.45 o   0.44776
   7  -7   6     3552.88     3760.28     48.85 o   0.47656
   8  -7   6      361.80      421.87     41.64 o   0.50647
   9  -7   6        3.95       45.80     39.88 o   0.53732
  10  -7   6      206.04      236.00     45.03 o   0.56896
 -16  -6   6      332.77      307.42     61.60 o   0.56918
 -15  -6   6       28.18       46.85     58.22 o   0.53647
 -14  -6   6      238.54      278.99     56.84 o   0.50441
 -13  -6   6       93.17       71.42     53.34 o   0.47313
 -12  -6   6      258.77      262.25     54.63 o   0.44280
 -11  -6   6       32.68       39.30     42.98 o   0.41363
 -10  -6   6     6580.31     6419.14     97.92 o   0.38588
  -9  -6   6     2281.28     2296.07     66.28 o   0.35988
  -8  -6   6     6450.26     6749.21     90.76 o   0.33603
  -7  -6   6     3240.05     3475.45     68.13 o   0.31484
  -6  -6   6     3177.05     3481.17     64.04 o   0.29685
  -5  -6   6      950.50      898.92     41.49 o   0.28269
  -4  -6   6     1975.99     2297.47     49.20 o   0.27295
  -3  -6   6     3510.99     3616.79     44.79 o   0.26813
  -2  -6   6    15537.77    15926.61     85.28 o   0.26847
  -1  -6   6      798.94      823.95     27.56 o   0.27396
   0  -6   6      421.87      337.69     16.32 o   0.28430
   1  -6   6     1139.50     1102.89     34.23 o   0.29900
   2  -6   6      443.32      390.01     28.00 o   0.31744
   3  -6   6     2587.92     2534.34     44.51 o   0.33902
   4  -6   6     1984.86     2045.56     36.43 o   0.36317
   5  -6   6       17.08        9.41     22.20 o   0.38942
   6  -6   6      362.25      319.62     26.45 o   0.41738
   7  -6   6     3176.43     3293.49     45.10 o   0.44671
   8  -6   6      796.06      700.79     42.28 o   0.47718
   9  -6   6      701.45      652.02     44.31 o   0.50856
  10  -6   6       19.37       14.02     39.81 o   0.54072
  11  -6   6       18.26        7.27     48.47 o   0.57351
 -16  -5   6      653.00      631.05     63.66 o   0.57293
 -15  -5   6      794.91      745.97     63.76 o   0.53928
 -14  -5   6        6.82       21.71     51.99 o   0.50615
 -13  -5   6     1738.62     1633.56     67.23 o   0.47365
 -12  -5   6      196.42      161.10     48.47 o   0.44193
 -11  -5   6      541.54      570.74     50.51 o   0.41117
 -10  -5   6      523.88      505.09     47.91 o   0.38159
  -9  -5   6     3599.36     3490.39     72.40 o   0.35349
  -8  -5   6     2753.64     2678.73     61.20 o   0.32726
  -7  -5   6     1239.38     1186.66     47.91 o   0.30338
  -6  -5   6      471.02      552.73     39.43 o   0.28244
  -5  -5   6    13330.29    13332.04    102.64 o   0.26515
  -4  -5   6     1098.24     1035.32     43.54 o   0.25225
  -3  -5   6     2468.39     2617.46     41.57 o   0.24445
  -2  -5   6     9557.44     9196.74     57.65 o   0.24223
  -1  -5   6     3852.47     4203.70     45.74 o   0.24575
   0  -5   6    10316.17    11389.66     62.14 o   0.25477
  -1   5  -6     1202.97      968.07     38.60 o   0.26873
   2  -5   6      152.46      128.52     22.61 o   0.28691
   3  -5   6       33.06       21.21     22.84 o   0.30858
   4  -5   6      418.55      441.20     28.33 o   0.33304
   5  -5   6       58.02       51.86     20.64 o   0.35974
   6  -5   6     2147.50     1923.71     21.33 o   0.38820
   7  -5   6     5854.03     5574.07     38.11 o   0.41808
   8  -5   6     4364.25     4208.95     37.54 o   0.44908
   9  -5   6       87.88       61.57     37.34 o   0.48099
  10  -5   6       29.62       18.81     40.13 o   0.51364
  11  -5   6        0.53        0.00     49.63 o   0.54689
  12  -5   6       59.47       83.31     57.10 o   0.58066
 -16  -4   6      160.28      180.66     58.69 o   0.57907
 -15  -4   6       31.43       77.60     50.51 o   0.54464
 -14  -4   6       86.33       68.12     33.66 o   0.51062
 -13  -4   6      152.55      113.26     45.73 o   0.47711
 -12  -4   6     4023.50     4044.83     82.15 o   0.44421
 -11  -4   6     1661.41     1463.95     56.68 o   0.41209
 -10  -4   6      640.94      532.29     48.45 o   0.38093
  -9  -4   6     1802.91     1759.42     55.85 o   0.35098
  -8  -4   6    15857.25    16215.54    130.37 o   0.32260
  -7  -4   6     1893.69     1776.91     51.99 o   0.29622
  -6  -4   6     1591.16     1379.56     38.60 o   0.27243
  -5  -4   6       76.96      128.38     30.60 o   0.25196
  -4  -4   6    12726.30    13748.31     95.82 o   0.23569
  -3  -4   6     1545.40     1388.37     30.51 o   0.22452
  -2  -4   6      346.73      295.41     21.90 o   0.21924
  -1  -4   6     7131.41     7343.58     52.27 o   0.22028
   0  -4   6      231.33      249.72     14.54 o   0.22753
  -1   4  -6     1843.11     1759.35     27.17 o   0.24045
  -2   4  -6      647.54      632.85     19.03 o   0.25818
  -3   4  -6      427.60      382.41     12.77 o   0.27982
  -4   4  -6      849.14      729.05     17.24 o   0.30452
   5  -4   6      338.87      293.42     21.37 o   0.33160
   6  -4   6      236.77      207.32     21.97 o   0.36054
   7  -4   6     4495.37     4427.84     49.85 o   0.39091
   8  -4   6     6710.92     6944.49     62.37 o   0.42241
   9  -4   6     2126.83     2067.59     38.65 o   0.45480
  10  -4   6      545.13      522.04     32.64 o   0.48791
  11  -4   6       23.04       33.62     50.16 o   0.52160
  12  -4   6       81.34       85.06     57.10 o   0.55576
  13  -4   6      252.65      186.72     62.32 o   0.59031
 -16  -3   6      279.69      351.97     92.32 o   0.58752
 -15  -3   6        6.83       22.53     48.93 o   0.55247
 -14  -3   6        5.79        8.99     33.27 o   0.51775
 -13  -3   6       58.29       40.29     30.74 o   0.48343
 -12  -3   6      566.46      561.36     49.63 o   0.44959
 -11  -3   6     7047.19     6798.11     97.67 o   0.41637
 -10  -3   6     1303.16     1313.58     55.41 o   0.38391
  -9  -3   6     1765.92     1739.01     54.97 o   0.35243
  -8  -3   6     2610.40     2778.07     61.10 o   0.32222
  -7  -3   6    15460.62    15185.15    116.07 o   0.29366
  -6  -3   6     2697.08     2713.69     52.92 o   0.26730
  -5  -3   6     4115.11     4234.65     65.18 o   0.24383
  -4  -3   6      356.26      401.02     36.55 o   0.22418
  -3  -3   6    11288.49    12687.28     68.17 o   0.20941
  -2  -3   6      323.62      282.40     18.47 o   0.20062
  -1  -3   6       15.05       10.70     17.16 o   0.19859
   0  -3   6     3555.47     3291.66     28.60 o   0.20353
  -1   3  -6     2817.06     2881.84     34.60 o   0.21496
  -2   3  -6       57.06       47.51     15.82 o   0.23192
  -3   3  -6      369.00      256.32     26.29 o   0.25330
  -4   3  -6     1521.29     1496.63     41.54 o   0.27809
  -5   3  -6     9849.05     9168.58     69.03 o   0.30545
  -6   3  -6     1536.03     1462.78     36.62 o   0.33476
   7  -3   6        4.20        4.02     21.56 o   0.36555
   8  -3   6      982.58      938.59     31.42 o   0.39747
   9  -3   6     1069.24      937.94     38.23 o   0.43027
  10  -3   6      719.74      595.13     33.20 o   0.46377
  11  -3   6        4.28        3.57     31.56 o   0.49782
  12  -3   6       21.72        0.00     53.88 o   0.53232
  13  -3   6        3.53        1.82     59.58 o   0.56719
 -16  -2   6        0.15        0.00     92.32 o   0.59819
 -15  -2   6       76.03       80.78     95.21 o   0.56269
 -14  -2   6       14.58       10.34     33.49 o   0.52744
 -13  -2   6      700.34      673.29     37.63 o   0.49251
 -12  -2   6     2327.64     2284.82     52.36 o   0.45797
 -11  -2   6      690.96      681.73     36.14 o   0.42391
 -10  -2   6       50.68       46.16     37.89 o   0.39046
  -9  -2   6      598.52      522.80     40.19 o   0.35780
  -8  -2   6      887.04     1045.78     45.06 o   0.32615
  -7  -2   6     1797.22     1722.65     32.39 o   0.29584
  -6  -2   6    14538.67    15280.84    103.80 o   0.26734
  -5  -2   6     8000.65     7819.81     71.40 o   0.24127
  -4  -2   6      640.41      768.27     37.70 o   0.21852
  -3  -2   6       29.67       44.55     13.71 o   0.20021
  -2  -2   6     2068.03     1783.89     27.28 o   0.18766
  -1  -2   6        6.99       10.25     12.98 o   0.18206
   0  -2   6      370.07      270.57     19.92 o   0.18403
  -1   2  -6     3945.05     4375.81     40.71 o   0.19336
  -2   2  -6    11808.44    11511.36     57.31 o   0.20906
  -3   2  -6      146.89      137.79     27.70 o   0.22982
  -4   2  -6     4044.24     4140.99     57.47 o   0.25441
  -5   2  -6      527.08      452.98     23.33 o   0.28183
  -6   2  -6     6990.87     7489.58     62.71 o   0.31134
  -7   2  -6     1001.76     1097.73     38.81 o   0.34239
   8  -2   6      390.92      305.81     26.47 o   0.37459
   9  -2   6     2835.87     2775.11     51.36 o   0.40769
  10  -2   6     1962.08     1898.06     44.37 o   0.44147
  11  -2   6      797.61      765.50     36.72 o   0.47579
  12  -2   6        3.19       22.99     53.34 o   0.51055
  13  -2   6      134.53      118.70     38.69 o   0.54565
  14  -2   6      344.58      331.27     68.55 o   0.58104
 -15  -1   6      183.78      213.49     95.21 o   0.57515
 -14  -1   6      382.65      331.46     48.49 o   0.53954
 -13  -1   6      251.72      235.99     36.79 o   0.50420
 -12  -1   6      972.23      854.99     41.08 o   0.46917
 -11  -1   6      754.64      693.00     34.60 o   0.43454
 -10  -1   6      517.96      477.34     34.32 o   0.40040
  -9  -1   6        5.04       17.31     35.21 o   0.36690
  -8  -1   6      769.58      807.92     38.12 o   0.33423
  -7  -1   6     8608.31     8388.02     54.07 o   0.30265
  -6  -1   6     9917.35    10088.39     52.31 o   0.27254
  -5  -1   6    45677.76    47387.90    171.16 o   0.24446
  -4  -1   6     2583.02     2974.00     56.07 o   0.21917
  -3  -1   6    11189.03    11041.68     77.44 o   0.19775
  -2  -1   6      794.20      760.06     14.88 o   0.18159
  -1  -1   6      479.12      645.11     15.14 o   0.17216
   0  -1   6      155.54      258.67     13.73 o   0.17059
  -1   1  -6      302.16      369.39     24.95 o   0.17708
  -2   1  -6     2578.67     2889.33     51.00 o   0.19082
  -3   1  -6      981.47      685.88     27.48 o   0.21038
  -4   1  -6      767.93      853.47     31.18 o   0.23432
  -5   1  -6      254.34      246.11     26.29 o   0.26143
  -6   1  -6      408.33      415.34     29.11 o   0.29084
  -7   1  -6     2133.39     1928.91     48.45 o   0.32190
  -8   1  -6        0.47        1.65     28.34 o   0.35419
   9  -1   6     1804.04     1823.05     45.81 o   0.38740
  10  -1   6     1544.45     1467.25     41.43 o   0.42131
  11  -1   6     3265.42     3362.45     57.70 o   0.45576
  12  -1   6     1159.29     1153.79     42.30 o   0.49065
  13  -1   6       16.18        2.32     51.27 o   0.52588
  14  -1   6      267.69      202.07     62.32 o   0.56138
  15  -1   6        5.70        0.00     59.16 o   0.59712
 -15   0   6       47.71       11.54     86.55 o   0.58971
 -14   0   6        3.40        2.60     45.85 o   0.55390
 -13   0   6     2234.93     2205.98     70.69 o   0.51832
 -12   0   6       38.12       41.89     29.20 o   0.48301
 -11   0   6      485.62      464.97     33.21 o   0.44804
 -10   0   6       29.87       68.65     27.43 o   0.41349
  -9   0   6     1449.63     1227.03     36.46 o   0.37948
  -8   0   6      479.45      366.28     35.21 o   0.34617
  -7   0   6     2313.52     2484.44     35.21 o   0.31378
  -6   0   6    11275.69    11509.72     58.00 o   0.28263
  -5   0   6    14207.44    14428.21     54.97 o   0.25317
  -4   0   6    23020.65    24064.31    122.80 o   0.22607
  -3   0   6     2647.69     2671.68     45.87 o   0.20228
  -2   0   6    15866.21    15700.71     93.77 o   0.18309
  -1   0   6      712.68      631.49     15.18 o   0.17007
   0   0   6     4695.50     5534.59     45.85 o   0.16469
  -1   0  -6    14079.04    15619.42    132.71 o   0.16768
  -2   0  -6    27023.51    25924.67    158.68 o   0.17862
  -3   0  -6     4163.42     3352.38     57.70 o   0.19619
  -4   0  -6     3280.14     3724.54     77.90 o   0.21880
  -5   0  -6      808.34      763.43     32.45 o   0.24506
  -6   0  -6     9982.41     9732.89     84.49 o   0.27391
  -7   0  -6      479.01      499.58     33.24 o   0.30463
  -8   0  -6     6099.99     5809.62     74.74 o   0.33670
  -9   0  -6        0.20        6.94     31.18 o   0.36977
  10   0   6      177.22      155.56     28.81 o   0.40360
  11   0   6      346.97      317.16     34.47 o   0.43800
  12   0   6      660.57      591.99     41.85 o   0.47286
  13   0   6      472.59      399.26     38.72 o   0.50808
  14   0   6       47.92       63.82     53.80 o   0.54359
  15   0   6       39.87       34.39     62.32 o   0.57934
 -14   1   6       22.34       39.05     49.07 o   0.57035
 -13   1   6       28.04       46.69     49.20 o   0.53468
 -12   1   6     1138.75     1031.86     59.53 o   0.49926
 -11   1   6      607.13      647.90     32.50 o   0.46416
 -10   1   6      172.20      178.62     27.91 o   0.42943
  -9   1   6      595.26      559.87     30.79 o   0.39520
  -8   1   6     2696.60     2681.06     43.58 o   0.36159
  -7   1   6      282.37      267.12     26.18 o   0.32880
  -6   1   6      589.50      484.88     21.18 o   0.29710
  -5   1   6     8297.45     9540.85     52.08 o   0.26687
  -4   1   6     2649.06     2586.09     45.06 o   0.23868
  -3   1   6     8012.64     8909.56     74.74 o   0.21335
  -2   1   6       26.35       11.08     25.44 o   0.19199
  -1   1   6     1221.89     1627.13     44.74 o   0.17606
   0  -1  -6     3080.93     1895.45     46.16 o   0.16713
  -1  -1  -6    46126.82    54771.85   1009.75 o   0.16632
  -2  -1  -6     6087.79     8966.60    121.17 o   0.17375
  -3  -1  -6    47262.77    45317.68    207.72 o   0.18845
  -4  -1  -6     8827.34     9223.37     98.09 o   0.20889
  -5  -1  -6    14642.66    14557.74    104.93 o   0.23356
  -6  -1  -6        1.73        0.00     26.29 o   0.26127
  -7  -1  -6      850.87      881.08     40.65 o   0.29115
  -8  -1  -6       69.89      116.85     32.45 o   0.32261
   9   1   6     3402.61     3606.98     55.21 o   0.35521
  10   1   6       18.51       21.73     29.29 o   0.38868
  11   1   6      739.87      672.51     39.45 o   0.42281
  12   1   6      242.52      269.74     33.90 o   0.45744
  13   1   6       49.02       45.22     36.39 o   0.49248
  14   1   6       26.96       20.53     40.56 o   0.52785
  15   1   6       42.83       35.69     57.90 o   0.56347
 -14   2   6       64.94       84.86     53.34 o   0.58871
 -13   2   6       20.54       33.97     50.51 o   0.55308
 -12   2   6       90.10       88.46     48.45 o   0.51771
 -11   2   6     1150.89     1161.86     57.90 o   0.48263
 -10   2   6      271.77      324.01     47.91 o   0.44793
  -9   2   6      813.19      807.25     31.41 o   0.41370
  -8   2   6      246.72      228.75     24.01 o   0.38007
  -7   2   6     8212.48     8934.14     68.60 o   0.34720
  -6   2   6      238.05      163.13     16.86 o   0.31535
  -5   2   6     1587.43     1687.15     26.87 o   0.28484
  -4   2   6    30791.80    30628.95     92.51 o   0.25617
  -3   2   6     1147.34     1089.17     22.84 o   0.23001
  -2   2   6     7897.89     6875.60     57.47 o   0.20733
   1  -2  -6      100.99      233.69     37.51 o   0.18937
   0  -2  -6     2028.91     2700.37     69.24 o   0.17757
  -1  -2  -6     1926.12     2939.82     77.90 o   0.17320
  -2  -2  -6    15065.04    14228.85    106.75 o   0.17682
  -3  -2  -6     9596.26     8011.66     83.67 o   0.18795
  -4  -2  -6    20318.84    23091.59    181.76 o   0.20538
  -5  -2  -6     4576.22     4558.31     63.24 o   0.22767
  -6  -2  -6     5650.71     5469.97     65.28 o   0.25354
  -7  -2  -6      137.28      129.28     29.53 o   0.28201
   8   2   6     1188.95     1150.02     26.66 o   0.31236
   9   2   6      437.03      402.41     20.26 o   0.34410
  10   2   6      166.42      155.01     16.99 o   0.37688
  11   2   6      300.41      247.83     17.51 o   0.41045
  12   2   6     6139.07     6011.72     78.54 o   0.44463
  13   2   6      792.76      668.96     45.32 o   0.47929
  14   2   6      567.79      525.98     44.16 o   0.51433
  15   2   6      345.63      346.32     47.41 o   0.54969
  16   2   6      182.05      159.49     70.36 o   0.58529
 -13   3   6       43.05       33.11     51.75 o   0.57333
 -12   3   6       95.77       93.54     50.88 o   0.53811
 -11   3   6      200.89      181.49     49.95 o   0.50320
 -10   3   6      981.59      900.71     54.97 o   0.46868
  -9   3   6      155.02      171.44     18.26 o   0.43463
  -8   3   6      398.67      349.82     22.47 o   0.40118
  -7   3   6        4.01       30.47     16.64 o   0.36848
  -6   3   6     6715.72     6619.96     45.24 o   0.33676
  -5   3   6       46.16       57.56     15.87 o   0.30633
  -4   3   6       48.41       65.61     15.60 o   0.27760
  -3   3   6     9848.43     9268.70     49.63 o   0.25116
  -2   3   6      978.73     1024.82     22.49 o   0.22781
   1  -3  -6     4943.32     4581.39     66.36 o   0.20859
   0  -3  -6     3338.62     2769.61     51.93 o   0.19473
  -1  -3  -6    12921.95    15077.07     89.40 o   0.18742
  -2  -3  -6     5979.81     5539.10     48.47 o   0.18742
   3   3   6     1075.66     1530.31     38.12 o   0.19474
   4   3   6     4562.66     4399.70     53.80 o   0.20861
  -5  -3  -6    12275.56    12802.68     94.84 o   0.22783
  -6  -3  -6     4289.98     4187.59     63.24 o   0.25118
  -7  -3  -6      276.10      282.56     32.45 o   0.27763
   8   3   6      345.75      336.03     29.39 o   0.30636
   9   3   6     6262.42     5611.03     40.74 o   0.33679
  10   3   6       56.89       36.73     31.67 o   0.36851
  11   3   6     1638.92     1482.99     46.66 o   0.40121
  12   3   6      297.96      303.25     39.71 o   0.43466
  13   3   6      146.87      135.32     40.57 o   0.46871
  14   3   6     1028.34      902.67     50.51 o   0.50324
  15   3   6      254.04      223.29     47.23 o   0.53814
  16   3   6      525.06      573.59     50.03 o   0.57336
 -13   4   6      121.20      189.57     56.07 o   0.59523
 -12   4   6      112.59      102.42     53.04 o   0.56026
 -11   4   6        1.27        0.00     49.95 o   0.52563
 -10   4   6        4.11        0.00     46.79 o   0.49139
  -9   4   6     2839.63     2879.65     74.44 o   0.45765
  -8   4   6        0.45        0.24      8.26 o   0.42453
  -7   4   6      578.05      618.04     15.23 o   0.39217
  -6   4   6       26.99       18.33     12.16 o   0.36078
  -5   4   6     2249.37     2112.41     26.90 o   0.33065
  -4   4   6     1814.10     1880.59     30.92 o   0.30214
  -3   4   6        3.58       20.13     16.51 o   0.27577
  -2   4   6      179.46      201.98     17.41 o   0.25219
  -1   4   6       12.67        0.81     24.46 o   0.23227
   0   4   6     1196.86     1444.52     41.49 o   0.21702
  -1  -4  -6      227.65      421.63     27.03 o   0.20746
  -2  -4  -6     1027.69     1439.57     35.76 o   0.20440
   3   4   6     8408.60    10133.06     60.16 o   0.20812
   4   4   6      386.93      405.64     23.71 o   0.21827
   5   4   6     2281.79     2458.26     37.28 o   0.23403
   6   4   6    16488.50    15869.76    108.78 o   0.25435
   7   4   6     1103.70     1128.89     36.07 o   0.27823
   8   4   6     2327.97     2394.90     41.90 o   0.30484
   9   4   6      216.94      193.74      5.97 o   0.33353
  10   4   6     2072.44     2102.62     46.58 o   0.36380
  11   4   6      211.92      171.95     30.51 o   0.39529
  12   4   6     3168.03     3132.20     64.13 o   0.42773
  13   4   6      330.24      216.94     42.26 o   0.46092
  14   4   6        2.20       25.86     41.55 o   0.49471
  15   4   6      115.77      125.63     47.01 o   0.52899
  16   4   6       67.48       48.59     43.10 o   0.56366
  17   4   6      201.63      235.58     53.40 o   0.59866
 -12   5   6      173.22      197.15     55.85 o   0.58397
 -11   5   6      153.23      110.19     49.70 o   0.54967
 -10   5   6       98.62       86.71     47.65 o   0.51581
  -9   5   6        2.71       16.16     33.71 o   0.48247
  -8   5   6     3915.06     3826.54     60.13 o   0.44977
  -7   5   6      535.08      582.32     33.90 o   0.41785
  -6   5   6       90.15       59.57     11.09 o   0.38692
  -5   5   6      990.66      951.23     18.40 o   0.35723
  -4   5   6      940.28      838.05     22.65 o   0.32910
  -3   5   6     4175.80     4109.22     41.55 o   0.30299
  -2   5   6       75.77       58.57     19.57 o   0.27945
  -1   5   6     1366.04     1344.35     37.89 o   0.25919
   0   5   6     1969.05     1936.80     40.90 o   0.24303
   1   5   6      317.47      269.09     29.79 o   0.23182
   2   5   6     3451.92     3416.74     32.11 o   0.22631
   3   5   6      830.49      782.20     23.41 o   0.22691
   4   5   6     8166.80     8882.05     45.81 o   0.23358
   5   5   6      123.30      131.24     16.86 o   0.24581
   6   5   6     7685.29     7897.22     56.57 o   0.26283
   7   5   6    15271.31    15697.46     73.24 o   0.28379
   8   5   6     1571.05     1566.23     23.56 o   0.30788
   9   5   6     1931.84     1682.87     20.63 o   0.33442
  10   5   6       39.55        8.66     28.84 o   0.36288
  11   5   6       54.07       28.85     34.23 o   0.39284
  12   5   6      740.51      785.71     44.73 o   0.42399
  13   5   6      146.88      145.32     40.92 o   0.45607
  14   5   6      291.06      230.21     42.18 o   0.48890
  15   5   6     1162.57     1105.14     57.68 o   0.52235
  16   5   6       24.27       10.87     44.27 o   0.55631
  17   5   6       41.60       50.28     50.77 o   0.59067
 -11   6   6      432.32      481.34     58.22 o   0.57514
 -10   6   6        0.33        6.39     38.33 o   0.54171
  -9   6   6     1024.80      872.48     44.57 o   0.50882
  -8   6   6      601.42      631.30     41.16 o   0.47660
  -7   6   6     1604.09     1594.57     45.14 o   0.44520
  -6   6   6       25.49       18.90     10.65 o   0.41478
  -5   6   6     1458.46     1434.68     28.39 o   0.38559
  -4   6   6      113.35      148.98     21.75 o   0.35793
  -3   6   6      585.41      547.29     24.48 o   0.33219
  -2   6   6     3572.65     3549.43     44.96 o   0.30883
  -1   6   6       45.74       55.79     28.28 o   0.28844
   0   6   6     4282.58     3942.94     59.53 o   0.27170
   1   6   6     8858.42     9755.65     89.76 o   0.25930
   2   6   6     1765.15     1505.63     24.10 o   0.25189
   3   6   6      468.30      447.36     16.67 o   0.24991
   4   6   6      337.24      310.00     13.90 o   0.25350
   5   6   6     4363.44     4570.22     45.32 o   0.26242
   6   6   6     2563.65     2615.46     36.00 o   0.27615
   7   6   6      993.95      961.32     26.71 o   0.29403
   8   6   6     4901.96     4785.79     38.38 o   0.31535
   9   6   6      664.54      618.30     16.97 o   0.33945
  10   6   6      510.75      468.33     29.98 o   0.36580
  11   6   6      285.79      235.11     33.68 o   0.39394
  12   6   6     1158.22     1086.84     48.78 o   0.42351
  13   6   6      324.38      257.24     41.90 o   0.45424
  14   6   6       36.99       54.42     43.29 o   0.48590
  15   6   6      104.58       40.68     44.27 o   0.51833
  16   6   6      653.44      612.92     55.30 o   0.55138
  17   6   6        5.50        6.18     49.98 o   0.58496
 -10   7   6       27.05       44.81     38.82 o   0.56888
  -9   7   6       58.09       35.96     49.07 o   0.53648
  -8   7   6      468.11      457.11     49.20 o   0.50478
  -7   7   6      178.32      178.80     40.90 o   0.47390
  -6   7   6        8.62        5.77     38.81 o   0.44403
  -5   7   6        0.58       12.14     15.60 o   0.41538
  -4   7   6      996.92      986.38     23.11 o   0.38822
  -3   7   6        5.10        4.57     22.02 o   0.36288
  -2   7   6     5612.50     5793.05     51.87 o   0.33977
  -1   7   6      742.20      632.39     25.80 o   0.31938
   0   7   6     2384.00     2597.11     50.51 o   0.30226
   1   7   6     3490.61     3132.33     61.10 o   0.28899
   2   7   6     3746.90     4140.95     30.67 o   0.28012
   3   7   6    19693.76    19779.96    106.74 o   0.27606
   4   7   6     6643.05     6531.69     67.77 o   0.27704
   5   7   6       97.26       90.57     15.90 o   0.28300
   6   7   6     3536.45     3507.66     34.53 o   0.29364
   7   7   6     2508.94     2373.00     29.85 o   0.30847
   8   7   6     4010.25     4014.97     37.81 o   0.32693
   9   7   6     2041.04     1867.77     31.67 o   0.34843
  10   7   6      207.49      182.24     15.18 o   0.37246
  11   7   6       23.21       15.55     32.20 o   0.39855
  12   7   6       15.79       23.97     35.18 o   0.42632
  13   7   6     2120.44     2142.39     56.89 o   0.45548
  14   7   6      168.68      139.21     43.05 o   0.48576
  15   7   6      732.84      644.28     54.92 o   0.51698
  16   7   6      159.04      109.31     49.18 o   0.54896
  17   7   6       69.56       44.08     53.74 o   0.58160
 -10   8   6      673.16      682.88     64.42 o   0.59715
  -9   8   6      170.22      123.61     52.81 o   0.56525
  -8   8   6      100.48      136.99     50.16 o   0.53408
  -7   8   6      718.26      691.25     55.39 o   0.50374
  -6   8   6       47.58       24.09     44.83 o   0.47442
  -5   8   6        4.14       11.40     42.14 o   0.44630
  -4   8   6     1238.36     1309.11     33.31 o   0.41964
  -3   8   6     3732.61     3912.15     36.40 o   0.39472
  -2   8   6     2295.76     2294.15     29.44 o   0.37189
  -1   8   6     5085.82     4523.83     37.87 o   0.35157
   0   8   6      457.61      569.49     35.76 o   0.33421
   1   8   6     2230.26     2284.60     31.73 o   0.32029
   2   8   6     1264.56     1326.50     28.49 o   0.31028
   3   8   6      134.06      150.52     21.56 o   0.30456
   4   8   6    11517.82    11467.81     75.09 o   0.30337
   5   8   6     5494.87     5167.25     39.38 o   0.30677
   6   8   6      498.41      458.09     21.56 o   0.31461
   7   8   6     2166.47     2119.46     30.34 o   0.32657
   8   8   6     1311.94     1368.36     28.35 o   0.34222
   9   8   6     3381.08     3493.24     39.91 o   0.36107
  10   8   6     2986.04     2806.94     35.73 o   0.38266
  11   8   6      496.09      485.70     35.99 o   0.40655
  12   8   6      301.29      306.60     38.52 o   0.43235
  13   8   6       46.70       76.13     38.43 o   0.45976
  14   8   6       63.73       51.02     41.14 o   0.48848
  15   8   6      435.40      376.99     48.07 o   0.51832
  16   8   6      205.73      164.86     52.68 o   0.54908
  17   8   6       36.14       11.96     52.27 o   0.58062
  -9   9   6      364.01      355.22     49.92 o   0.59498
  -8   9   6       32.05       67.07     43.05 o   0.56433
  -7   9   6       88.70       81.73     51.76 o   0.53453
  -6   9   6       25.23       17.03     44.33 o   0.50574
  -5   9   6      171.96      190.69     49.07 o   0.47815
  -4   9   6        0.48        2.52     20.47 o   0.45196
  -3   9   6      178.50      192.92     27.98 o   0.42745
  -2   9   6     6992.93     6775.23     71.42 o   0.40491
  -1   9   6     4270.55     4318.14     59.89 o   0.38469
   0   9   6     2761.60     2380.88     19.20 o   0.36718
   1   9   6     1986.26     1985.65     19.48 o   0.35277
   2   9   6     1975.38     2021.19     32.48 o   0.34186
   3   9   6     5046.41     4985.44     53.41 o   0.33480
   4   9   6      363.79      392.80     24.01 o   0.33182
   5   9   6     3483.52     3547.56     46.27 o   0.33304
   6   9   6     4229.47     3944.54     36.23 o   0.33842
   7   9   6      779.58      759.45     23.41 o   0.34775
   8   9   6      806.68      748.72     25.07 o   0.36074
   9   9   6      468.83      457.59     24.56 o   0.37700
  10   9   6      481.15      446.01     24.48 o   0.39613
  11   9   6      519.76      502.82     35.90 o   0.41775
  12   9   6       73.38       38.33     33.96 o   0.44147
  13   9   6       14.66       14.76     38.11 o   0.46699
  14   9   6      125.02       84.89     43.29 o   0.49402
  15   9   6      116.60       93.84     47.51 o   0.52233
  16   9   6       17.79       37.91     48.78 o   0.55173
  17   9   6       25.03        2.26     50.59 o   0.58204
  -8  10   6      361.19      342.98     49.39 o   0.59538
  -7  10   6      204.90      185.69     43.05 o   0.56610
  -6  10   6       18.76       49.67     39.14 o   0.53783
  -5  10   6       24.07       30.55     35.60 o   0.51074
  -4  10   6      276.40      286.22     36.09 o   0.48501
  -3  10   6        5.61       20.89     21.39 o   0.46088
  -2  10   6       36.03       24.61     22.00 o   0.43862
  -1  10   6    11095.21    11350.09     66.31 o   0.41852
   0  10   6      282.16      246.76     18.08 o   0.40091
   1  10   6     5189.44     5209.92     85.96 o   0.38613
   2  10   6      460.71      403.90     20.54 o   0.37451
   3  10   6     1727.63     1633.52     36.37 o   0.36635
   4  10   6     2212.26     2054.84     36.92 o   0.36189
   5  10   6        5.93        0.62     25.50 o   0.36127
   6  10   6     6036.00     5731.33     68.53 o   0.36450
   7  10   6     5382.48     5256.28     40.21 o   0.37149
   8  10   6     2075.81     2006.48     31.14 o   0.38202
   9  10   6     1897.24     1830.38     34.94 o   0.39582
  10  10   6     1316.96     1177.99     32.29 o   0.41256
  11  10   6      920.75      906.34     39.35 o   0.43189
  12  10   6      581.86      623.98     42.46 o   0.45349
  13  10   6      118.29      131.25     40.44 o   0.47705
  14  10   6      335.35      271.69     43.93 o   0.50228
  15  10   6      194.61      183.54     49.08 o   0.52896
  16  10   6      863.37      987.81     61.50 o   0.55687
  17  10   6       59.43       40.08     48.60 o   0.58584
  -6  11   6       69.55       37.56     38.97 o   0.57056
  -5  11   6      132.28       73.98     36.89 o   0.54394
  -4  11   6      303.65      315.59     39.15 o   0.51864
  -3  11   6       52.17       82.85     31.71 o   0.49488
  -2  11   6      268.64      244.07     25.30 o   0.47288
  -1  11   6     1592.87     1684.05     33.74 o   0.45291
   0  11   6    10068.37    10006.71     54.15 o   0.43524
   1  11   6      392.61      310.73     42.98 o   0.42016
   2  11   6     1280.42     1325.04     55.85 o   0.40796
   3  11   6        8.22        0.00     18.09 o   0.39890
   4  11   6      628.50      575.81     29.74 o   0.39321
   5  11   6       21.00       36.87     24.01 o   0.39102
   6  11   6     1778.82     1842.12     42.86 o   0.39241
   7  11   6      910.10      869.85     36.90 o   0.39732
   8  11   6     2655.15     2563.90     34.84 o   0.40563
   9  11   6     4614.58     4840.33     49.45 o   0.41714
  10  11   6     1013.64      967.24     30.74 o   0.43160
  11  11   6     3093.13     3010.10     55.24 o   0.44871
  12  11   6     1054.81     1073.52     45.98 o   0.46819
  13  11   6     1663.74     1559.06     53.03 o   0.48975
  14  11   6       80.46       92.32     42.90 o   0.51313
  15  11   6        8.41       53.39     46.22 o   0.53810
  16  11   6      190.47      256.46     51.99 o   0.56445
  17  11   6       28.34       58.66     54.52 o   0.59198
  -5  12   6       57.77       23.06     62.92 o   0.57764
  -4  12   6       44.67       36.67     60.21 o   0.55275
  -3  12   6      307.54      278.04     61.68 o   0.52932
  -2  12   6      207.63      107.07     56.00 o   0.50757
  -1  12   6        4.01        8.66     32.86 o   0.48773
   0  12   6      754.33      688.93     41.85 o   0.47002
   1  12   6     5071.69     4614.30     89.40 o   0.45471
   2  12   6     1628.08     1657.27     64.90 o   0.44203
   3  12   6      541.35      459.57     16.33 o   0.43223
   4  12   6      217.61      246.10     22.30 o   0.42550
   5  12   6      802.25      800.98     30.88 o   0.42199
   6  12   6      423.04      425.47     35.03 o   0.42177
   7  12   6      781.95      748.19     38.23 o   0.42486
   8  12   6     1546.18     1627.68     45.16 o   0.43119
   9  12   6     5272.65     5205.81     48.53 o   0.44060
  10  12   6       36.85       49.86     22.52 o   0.45292
  11  12   6       39.06       37.01     30.07 o   0.46790
  12  12   6      708.19      693.01     41.54 o   0.48532
  13  12   6      711.28      661.25     46.38 o   0.50490
  14  12   6      785.34      737.51     47.01 o   0.52642
  15  12   6       46.88       38.52     43.28 o   0.54964
  16  12   6        5.04       26.39     48.72 o   0.57435
  -4  13   6        3.39        1.80     63.76 o   0.58725
  -3  13   6      957.34      896.45     72.78 o   0.56413
  -2  13   6      811.65      791.02     71.34 o   0.54262
  -1  13   6      879.88      876.90     68.55 o   0.52289
   0  13   6        7.75       19.49     36.94 o   0.50517
   1  13   6      280.89      189.21     40.32 o   0.48967
   2  13   6     5826.28     5594.90     96.11 o   0.47660
   3  13   6      207.99      263.45     51.27 o   0.46617
   4  13   6      144.17      163.00     46.92 o   0.45856
   5  13   6        0.41       10.62     22.93 o   0.45391
   6  13   6      597.58      583.15     34.82 o   0.45232
   7  13   6      443.02      446.47     34.52 o   0.45381
   8  13   6     1232.07     1227.45     45.18 o   0.45836
   9  13   6     1883.23     1750.93     48.68 o   0.46588
  10  13   6      450.52      417.82     40.71 o   0.47622
  11  13   6        2.87        5.52     28.49 o   0.48920
  12  13   6       26.24       54.45     32.05 o   0.50463
  13  13   6       39.76       87.66     37.48 o   0.52229
  14  13   6      421.98      437.41     45.62 o   0.54195
  15  13   6       90.92       95.84     43.72 o   0.56341
  16  13   6       20.03       11.97     46.38 o   0.58647
  -2  14   6      492.71      518.41     71.88 o   0.57795
  -1  14   6      591.67      504.14     70.69 o   0.55834
   0  14   6      457.59      549.07     45.78 o   0.54062
   1  14   6      250.30      222.86     44.57 o   0.52495
   2  14   6      419.16      509.32     55.41 o   0.51155
   3  14   6     4884.94     4946.55     99.71 o   0.50059
   4  14   6       19.90       48.70     53.80 o   0.49223
   5  14   6       25.86       47.11     53.80 o   0.48661
   6  14   6      506.74      471.00     33.34 o   0.48382
   7  14   6       13.25        3.62     29.99 o   0.48392
   8  14   6       28.98       55.46     34.71 o   0.48689
   9  14   6     1779.34     1723.09     51.75 o   0.49269
  10  14   6       20.11       43.74     35.05 o   0.50122
  11  14   6       13.27       36.41     51.55 o   0.51234
  12  14   6      282.54      368.27     58.69 o   0.52590
  13  14   6       34.72       52.90     56.14 o   0.54170
  14  14   6      344.00      355.83     65.85 o   0.55955
  15  14   6      349.61      405.86     72.78 o   0.57927
  -1  15   6      503.49      587.47     75.51 o   0.59403
   0  15   6       72.70      141.80     67.23 o   0.57630
   1  15   6       48.60       69.71     45.91 o   0.56051
   2  15   6       81.73       86.71     47.92 o   0.54682
   3  15   6      788.58      840.63     65.15 o   0.53541
   4  15   6     2308.68     2498.44     83.34 o   0.52640
   5  15   6      243.02      128.13     51.99 o   0.51993
   6  15   6       49.08       31.74     53.04 o   0.51610
   7  15   6       34.34       40.39     54.97 o   0.51497
   8  15   6      927.40      854.22     42.13 o   0.51654
   9  15   6        0.28        7.77     36.74 o   0.52080
  10  15   6      824.79      850.95     61.16 o   0.52768
  11  15   6        3.34       30.41     50.16 o   0.53708
  12  15   6      679.00      710.89     64.04 o   0.54888
  13  15   6        4.02        5.77     54.07 o   0.56291
  14  15   6       39.24       30.60     57.47 o   0.57903
  15  15   6       60.37       39.85     61.60 o   0.59705
   1  16   6        2.03        0.00     69.00 o   0.59628
   2  16   6      148.95      102.90     48.71 o   0.58235
   3  16   6      664.22      596.35     56.22 o   0.57054
   4  16   6      588.14      565.61     67.77 o   0.56097
   5  16   6     1216.19     1275.01     79.25 o   0.55377
   6  16   6      132.65      112.70     63.14 o   0.54903
   7  16   6      179.21      168.48     61.10 o   0.54680
   8  16   6      223.29      237.08     65.71 o   0.54713
   9  16   6      316.24      202.38     62.36 o   0.55001
  10  16   6      146.18      128.81     48.49 o   0.55539
  11  16   6      919.76     1017.69     66.18 o   0.56322
  12  16   6      154.23      197.37     59.37 o   0.57337
  13  16   6      688.35      764.32     67.23 o   0.58575
   4  17   6      548.43      576.01     71.05 o   0.59588
   5  17   6      164.57      106.02     65.18 o   0.58803
   6  17   6      479.66      516.42     73.44 o   0.58248
   7  17   6       29.34        0.00     63.66 o   0.57930
   8  17   6       21.13       25.62     66.95 o   0.57852
   9  17   6      132.80      103.86     92.32 o   0.58015
  10  17   6      349.42      383.71    115.40 o   0.58418
  11  17   6      146.40      100.98    112.52 o   0.59055
 -11 -16   7      106.54       60.58     68.31 o   0.59740
 -10 -16   7      246.25      243.85     64.56 o   0.58929
  -9 -16   7       12.31       20.38     50.27 o   0.58347
  -8 -16   7       24.40       21.01     45.78 o   0.58000
   7  16  -7        8.06       43.28     71.40 o   0.57894
   6  16  -7     1120.19     1120.21     85.61 o   0.58028
   5  16  -7      571.43      546.94     77.20 o   0.58403
   4  16  -7     1128.67     1243.71     85.39 o   0.59012
   3  16  -7       50.77       85.90     68.55 o   0.59849
 -13 -15   7       16.48       31.74     69.83 o   0.59752
 -12 -15   7       44.01       58.40     70.69 o   0.58357
 -11 -15   7        9.59       19.46     61.00 o   0.57173
 -10 -15   7      258.95      245.10     64.04 o   0.56212
  -9 -15   7       72.04       10.20     54.16 o   0.55488
  -8 -15   7      381.65      374.96     49.39 o   0.55009
  -7 -15   7      412.94      347.13     47.60 o   0.54781
   6  15  -7       27.06        4.77     59.95 o   0.54808
   5  15  -7     2480.82     2502.00     92.80 o   0.55090
   4  15  -7     1219.28     1231.09     76.32 o   0.55622
   3  15  -7      201.00      264.27     61.10 o   0.56397
   2  15  -7     1047.73      936.60     71.31 o   0.57406
   1  15  -7      192.55      202.72     60.79 o   0.58637
 -14 -14   7      230.80      303.91     71.05 o   0.59403
 -13 -14   7       96.61       83.69     69.30 o   0.57648
 -12 -14   7        0.07        0.00     61.99 o   0.56088
 -11 -14   7      191.99      156.96     62.36 o   0.54740
 -10 -14   7      189.75      137.40     57.49 o   0.53618
  -9 -14   7      180.94      165.72     57.10 o   0.52739
  -8 -14   7        7.19        1.31     42.61 o   0.52113
  -7 -14   7      247.88      204.88     41.57 o   0.51751
  -6 -14   7      260.60      221.30     40.59 o   0.51658
  -5 -14   7       14.46       32.50     36.92 o   0.51835
   4  14  -7     1846.84     1829.38     83.57 o   0.52279
   3  14  -7      240.38      230.49     63.66 o   0.52984
   2  14  -7       41.62       65.91     56.68 o   0.53940
   1  14  -7       81.49       74.57     52.57 o   0.55133
   0  14  -7     1090.24     1063.26     71.34 o   0.56549
  -1  14  -7      264.21      285.60     58.54 o   0.58171
 -15 -13   7      304.90      398.13     75.48 o   0.59734
 -14 -13   7      914.70      903.70     79.64 o   0.57638
 -13 -13   7      217.51      245.06     71.88 o   0.55715
 -12 -13   7       57.45       76.51     62.32 o   0.53982
 -11 -13   7      176.42      117.98     59.58 o   0.52460
 -10 -13   7       51.88       63.64     56.14 o   0.51165
  -9 -13   7      658.93      638.86     57.90 o   0.50117
  -8 -13   7       76.32      115.55     47.13 o   0.49331
  -7 -13   7     1410.22     1384.79     53.30 o   0.48819
  -6 -13   7      460.48      362.34     40.21 o   0.48590
  -5 -13   7       61.69       58.11     35.88 o   0.48648
  -4 -13   7      440.43      419.31     35.79 o   0.48993
   3  13  -7     1829.20     1940.43     80.41 o   0.49617
   2  13  -7      545.49      526.53     62.36 o   0.50512
   1  13  -7       15.48        1.32     48.83 o   0.51662
   0  13  -7        3.72       15.67     52.30 o   0.53052
  -1  13  -7     1671.81     1672.70     74.86 o   0.54662
  -2  13  -7      723.24      683.75     98.09 o   0.56474
   3 -13   7       51.37       91.17     58.22 o   0.58470
 -15 -12   7      264.35      314.27     73.94 o   0.58328
 -14 -12   7      447.50      447.08     74.44 o   0.56067
 -13 -12   7      201.84      262.89     68.55 o   0.53971
 -12 -12   7      119.08      125.34     62.36 o   0.52060
 -11 -12   7       83.70       45.04     57.49 o   0.50354
 -10 -12   7      945.11      854.17     64.90 o   0.48875
  -9 -12   7      491.71      434.09     61.00 o   0.47644
  -8 -12   7     1482.05     1295.59     61.68 o   0.46681
  -7 -12   7     1375.53     1347.20     58.11 o   0.46002
  -6 -12   7     3357.68     3479.56     69.52 o   0.45621
  -5 -12   7      164.28      121.65     36.94 o   0.45545
  -4 -12   7     1050.67     1119.21     43.47 o   0.45775
  -3 -12   7      751.55      708.60     36.15 o   0.46307
   2  12  -7     2199.77     2287.81     73.94 o   0.47130
   1  12  -7     1310.41     1432.90     64.90 o   0.48230
   0  12  -7        0.46        2.89     48.47 o   0.49589
  -1  12  -7      319.07      299.64     51.99 o   0.51184
   2 -12   7      146.78      229.46     42.23 o   0.52997
   3 -12   7     1845.30     1912.45     79.71 o   0.55003
   4 -12   7      185.45      171.07     56.68 o   0.57185
   5 -12   7      828.54      907.50     73.10 o   0.59521
 -16 -11   7      396.12      410.13     77.44 o   0.59693
 -15 -11   7      139.45      134.15     69.36 o   0.57132
 -14 -11   7      296.58      257.71     62.20 o   0.54707
 -13 -11   7       71.96       73.53     62.85 o   0.52436
 -12 -11   7      443.80      403.14     63.66 o   0.50341
 -11 -11   7      657.22      533.88     64.90 o   0.48445
 -10 -11   7      187.68      241.27     57.90 o   0.46771
  -9 -11   7      145.63       81.51     50.57 o   0.45344
  -8 -11   7     1668.23     1433.13     64.42 o   0.44188
  -7 -11   7     1080.89      914.31     56.00 o   0.43325
  -6 -11   7     3933.57     3851.55     63.64 o   0.42773
  -5 -11   7     1048.80     1010.74     41.94 o   0.42544
  -4 -11   7      582.92      559.49     36.49 o   0.42642
  -3 -11   7       22.95       17.06     26.89 o   0.43066
  -2 -11   7      363.55      324.04     27.09 o   0.43806
   1  11  -7     2534.08     2527.90     73.10 o   0.44847
   0  11  -7      608.95      693.34     53.34 o   0.46168
  -1  11  -7        9.06        9.31     46.37 o   0.47746
   2 -11   7       35.95       29.13     36.30 o   0.49556
   3 -11   7       99.34       79.18     37.68 o   0.51575
   4 -11   7     1744.23     1618.29     73.94 o   0.53777
   5 -11   7      275.31      289.86     57.90 o   0.56143
   6 -11   7     1150.95     1253.93     78.86 o   0.58652
 -16 -10   7      152.27      157.55     73.36 o   0.58870
 -15 -10   7       55.64       92.22     70.36 o   0.56159
 -14 -10   7      171.38      160.74     64.24 o   0.53572
 -13 -10   7     1645.69     1514.48     77.44 o   0.51128
 -12 -10   7      380.73      398.49     62.20 o   0.48848
 -11 -10   7        9.77        3.45     51.27 o   0.46756
 -10 -10   7       82.67       83.27     47.91 o   0.44879
  -9 -10   7      170.50       56.78     48.47 o   0.43244
  -8 -10   7       55.81       74.59     49.70 o   0.41880
  -7 -10   7     2293.01     2312.51     73.44 o   0.40814
  -6 -10   7      278.73      256.97     43.64 o   0.40071
  -5 -10   7     2664.49     2650.14     55.91 o   0.39667
  -4 -10   7      410.62      326.66     30.57 o   0.39613
  -3 -10   7       15.25       11.84     25.77 o   0.39911
  -2 -10   7      759.75      775.39     29.53 o   0.40553
  -1 -10   7     1633.41     1515.96     27.74 o   0.41524
   0  10  -7     4268.94     4276.09     83.34 o   0.42800
   1 -10   7        6.87       22.21     35.43 o   0.44355
   2 -10   7      177.56      171.58     34.66 o   0.46162
   3 -10   7       30.48       33.51     26.06 o   0.48191
   4 -10   7       21.53       17.99     25.14 o   0.50417
   5 -10   7       11.26        6.75     34.21 o   0.52813
   6 -10   7        6.13        8.16     62.36 o   0.55359
   7 -10   7      538.91      553.21     75.15 o   0.58034
 -16  -9   7     1312.76     1246.25     83.57 o   0.58275
 -15  -9   7      396.94      340.10     70.36 o   0.55421
 -14  -9   7      712.86      582.56     68.32 o   0.52678
 -13  -9   7       45.27       53.78     50.88 o   0.50065
 -12  -9   7        9.84        2.89     58.11 o   0.47602
 -11  -9   7     1715.73     1456.75     69.00 o   0.45313
 -10  -9   7       52.04       75.66     52.57 o   0.43228
  -9  -9   7      309.65      286.99     48.45 o   0.41376
  -8  -9   7     2206.12     2063.31     71.88 o   0.39790
  -7  -9   7      618.26      578.57     51.99 o   0.38503
  -6  -9   7       21.77       17.25     35.31 o   0.37545
  -5  -9   7     4332.54     4445.87     60.36 o   0.36943
  -4  -9   7     6144.84     6070.43     67.50 o   0.36714
  -3  -9   7      192.61      138.64     26.95 o   0.36865
  -2  -9   7       14.20       12.10     25.01 o   0.37391
  -1  -9   7     2625.67     2585.35     35.64 o   0.38276
   0   9  -7     6346.49     6432.53     89.48 o   0.39497
   1  -9   7     2532.29     2549.23     55.78 o   0.41024
   2  -9   7      486.66      480.85     38.86 o   0.42824
   3  -9   7        0.12        3.46     31.78 o   0.44863
   4  -9   7       37.38       30.94     24.47 o   0.47112
   5  -9   7      406.83      358.01     28.65 o   0.49541
   6  -9   7      267.13      275.22     36.85 o   0.52126
   7  -9   7      212.37      202.71     37.48 o   0.54843
   8  -9   7      304.63      299.68     65.18 o   0.57675
 -16  -8   7      313.62      254.48     69.00 o   0.57915
 -15  -8   7     2296.20     2207.77     87.44 o   0.54928
 -14  -8   7      913.18      924.36     68.13 o   0.52038
 -13  -8   7      649.17      666.17     61.60 o   0.49262
 -12  -8   7      679.01      639.53     64.24 o   0.46622
 -11  -8   7     2167.58     2001.42     72.40 o   0.44140
 -10  -8   7     1502.69     1532.17     66.09 o   0.41846
  -9  -8   7        9.85        5.77     43.64 o   0.39771
  -8  -8   7     2114.67     2033.66     60.15 o   0.37952
  -7  -8   7     3358.81     3534.93     73.36 o   0.36428
  -6  -8   7     1049.37     1010.36     49.20 o   0.35236
  -5  -8   7        3.03       11.93     26.58 o   0.34411
  -4  -8   7      231.78      190.09     29.95 o   0.33979
  -3  -8   7    10135.72    10279.26     81.04 o   0.33956
  -2  -8   7     1981.47     1998.11     37.75 o   0.34343
  -1  -8   7        1.29        0.41     19.54 o   0.35126
   0   8  -7      341.00      273.58     35.66 o   0.36279
   1  -8   7       16.24        2.67     28.84 o   0.37769
   2  -8   7      154.55      154.54     31.81 o   0.39557
   3  -8   7      726.36      724.10     41.52 o   0.41605
   4  -8   7        4.13        3.00     24.48 o   0.43876
   5  -8   7      105.16      102.38     26.45 o   0.46339
   6  -8   7       44.74       44.72     25.81 o   0.48963
   7  -8   7     3089.10     3093.19     65.20 o   0.51725
   8  -8   7     2399.98     2350.68     62.94 o   0.54603
   9  -8   7      914.60      899.41     52.78 o   0.57581
 -16  -7   7       74.03       54.75     62.85 o   0.57795
 -15  -7   7      479.75      522.68     69.83 o   0.54686
 -14  -7   7     1987.92     1924.18     81.29 o   0.51660
 -13  -7   7      428.08      389.48     59.16 o   0.48734
 -12  -7   7      288.95      301.07     49.95 o   0.45925
 -11  -7   7     2019.48     1974.79     73.44 o   0.43258
 -10  -7   7     3029.41     3033.96     78.52 o   0.40760
  -9  -7   7     2895.08     3042.89     76.32 o   0.38463
  -8  -7   7      790.01      644.49     46.79 o   0.36406
  -7  -7   7     1115.90     1200.16     51.00 o   0.34632
  -6  -7   7     6004.24     5825.06     84.20 o   0.33186
  -5  -7   7      929.80      783.56     41.78 o   0.32113
  -4  -7   7       79.71       85.40     27.36 o   0.31450
  -3  -7   7     3888.01     3952.36     44.51 o   0.31224
  -2  -7   7    16454.48    17042.31     85.54 o   0.31444
  -1  -7   7      407.66      450.76     28.49 o   0.32101
   0   7  -7      818.87      724.50     37.37 o   0.33169
   1  -7   7     1622.73     1651.35     45.44 o   0.34610
   2  -7   7       49.74       84.20     28.43 o   0.36380
   3  -7   7      135.56      126.40     29.15 o   0.38433
   4  -7   7       73.01       60.96     24.63 o   0.40726
   5  -7   7       71.73      109.13     25.32 o   0.43222
   6  -7   7      120.26      113.23     27.12 o   0.45887
   7  -7   7     1440.35     1611.07     38.67 o   0.48694
   8  -7   7     1497.26     1639.85     54.67 o   0.51619
   9  -7   7     1149.14     1144.46     53.63 o   0.54643
  10  -7   7      635.64      702.62     53.07 o   0.57751
 -16  -6   7       37.22       62.83     60.21 o   0.57916
 -15  -6   7      644.93      674.06     67.93 o   0.54698
 -14  -6   7      531.81      519.56     62.36 o   0.51551
 -13  -6   7      520.88      417.13     59.53 o   0.48488
 -12  -6   7     1121.20     1081.55     63.14 o   0.45526
 -11  -6   7        1.49       25.44     47.65 o   0.42686
 -10  -6   7      127.54      151.46     40.80 o   0.39994
  -9  -6   7     3675.58     3743.30     77.52 o   0.37483
  -8  -6   7     3456.29     3475.63     73.36 o   0.35190
  -7  -6   7      993.01     1047.31     47.65 o   0.33162
  -6  -6   7      572.33      562.94     41.49 o   0.31449
  -5  -6   7     4151.17     3996.33     69.00 o   0.30105
  -4  -6   7     3400.46     3517.83     49.29 o   0.29181
  -3  -6   7     1344.11     1478.95     35.41 o   0.28718
  -2  -6   7     2359.53     2420.14     38.62 o   0.28738
  -1  -6   7     7940.23     8226.76     62.52 o   0.29240
   0  -6   7       61.53       91.26     18.38 o   0.30201
   1  -6   7     1142.76      949.16     34.32 o   0.31577
   2  -6   7     2424.40     2346.07     46.62 o   0.33318
   3  -6   7     3630.97     3454.52     53.50 o   0.35371
   4  -6   7     2812.76     2805.81     51.32 o   0.37683
   5  -6   7      747.09      729.39     31.17 o   0.40211
   6  -6   7      586.17      588.32     29.56 o   0.42916
   7  -6   7       47.15       59.41     27.46 o   0.45767
   8  -6   7      223.73      244.35     28.41 o   0.48738
   9  -6   7     1203.98     1269.53     51.80 o   0.51808
  10  -6   7      624.10      691.41     49.21 o   0.54962
  11  -6   7      193.24      245.69     57.10 o   0.58185
 -16  -5   7       97.94       81.28     60.81 o   0.58276
 -15  -5   7        1.07       48.99     56.57 o   0.54965
 -14  -5   7      425.98      384.71     59.58 o   0.51712
 -13  -5   7       82.71       96.38     50.57 o   0.48529
 -12  -5   7     2171.83     2210.70     71.88 o   0.45431
 -11  -5   7      696.88      711.42     54.97 o   0.42436
 -10  -5   7      817.10      786.16     51.00 o   0.39568
  -9  -5   7       74.68       70.18     37.70 o   0.36857
  -8  -5   7      196.13      190.41     40.80 o   0.34339
  -7  -5   7     1893.63     1938.98     53.80 o   0.32061
  -6  -5   7      362.52      281.45     36.55 o   0.30076
  -5  -5   7       99.49      163.65     31.57 o   0.28447
  -4  -5   7    12167.57    12812.00     74.49 o   0.27237
  -3  -5   7     2497.61     2301.61     34.47 o   0.26503
  -2  -5   7     2023.06     1943.05     31.41 o   0.26285
  -1  -5   7      544.61      623.87     27.72 o   0.26597
   0  -5   7      114.32       87.12     14.64 o   0.27420
  -1   5  -7        0.26       12.45     14.88 o   0.28710
   2  -5   7      328.02      349.50     14.85 o   0.30408
   3  -5   7      108.36       89.98      8.22 o   0.32450
   4  -5   7     1611.87     1365.58     15.70 o   0.34775
   5  -5   7     2422.21     2132.61     21.99 o   0.37330
   6  -5   7     1348.11     1314.61     19.37 o   0.40072
   7  -5   7      885.91      807.88     20.55 o   0.42965
   8  -5   7      296.96      306.35     28.59 o   0.45979
   9  -5   7      542.10      531.14     30.42 o   0.49094
  10  -5   7     1114.16     1102.13     60.29 o   0.52291
  11  -5   7     1198.91     1172.70     69.24 o   0.55555
  12  -5   7      928.54      952.58     69.85 o   0.58876
 -16  -4   7      712.99      646.91     65.15 o   0.58871
 -15  -4   7      117.12      117.07     56.00 o   0.55482
 -14  -4   7        0.80        9.59     35.41 o   0.52140
 -13  -4   7       17.19       42.52     47.82 o   0.48856
 -12  -4   7      860.81      842.33     55.85 o   0.45642
 -11  -4   7      101.56      143.04     47.13 o   0.42514
 -10  -4   7      382.67      383.96     44.74 o   0.39492
  -9  -4   7      434.14      468.25     43.54 o   0.36603
  -8  -4   7        3.55       36.67     37.37 o   0.33881
  -7  -4   7       16.65       22.80     33.24 o   0.31369
  -6  -4   7      458.53      358.44     32.45 o   0.29121
  -5  -4   7     2538.41     2511.76     59.05 o   0.27204
  -4  -4   7      899.27      948.57     28.70 o   0.25691
  -3  -4   7    22101.48    22565.89     92.18 o   0.24657
  -2  -4   7      287.00      267.85     20.87 o   0.24163
  -1  -4   7       11.08       44.62     19.14 o   0.24243
   0  -4   7     1006.17      845.73     25.39 o   0.24891
  -1   4  -7     1800.38     1709.28     30.02 o   0.26064
  -2   4  -7      490.37      581.26     22.13 o   0.27696
  -3   4  -7       63.02       55.69     14.68 o   0.29712
   4  -4   7       57.00       65.32     14.06 o   0.32038
   5  -4   7       63.50       79.60     21.16 o   0.34613
   6  -4   7      608.32      546.07     26.68 o   0.37386
   7  -4   7     2121.36     2148.14     41.52 o   0.40314
   8  -4   7       56.80       45.94     25.97 o   0.43368
   9  -4   7       83.06       50.47     25.96 o   0.46521
  10  -4   7      517.26      483.70     53.34 o   0.49756
  11  -4   7     1313.91     1221.58     68.60 o   0.53057
  12  -4   7     1334.70     1340.35     73.43 o   0.56413
  13  -4   7     1158.88     1175.95     79.71 o   0.59815
 -16  -3   7        1.71        0.00     98.09 o   0.59695
 -15  -3   7       34.00       19.96     50.16 o   0.56243
 -14  -3   7     1691.97     1598.64     50.58 o   0.52830
 -13  -3   7       68.46       64.96     35.43 o   0.49464
 -12  -3   7      876.69      984.06     57.49 o   0.46155
 -11  -3   7     1499.39     1459.43     56.68 o   0.42917
 -10  -3   7     2702.28     2734.22     69.83 o   0.39768
  -9  -3   7     1833.94     1886.28     58.74 o   0.36729
  -8  -3   7      161.82      143.04     37.70 o   0.33831
  -7  -3   7      179.89      155.99     32.45 o   0.31112
  -6  -3   7     1372.89     1190.74     45.87 o   0.28625
  -5  -3   7     1058.26      982.50     41.49 o   0.26434
  -4  -3   7    23434.09    25273.87     87.87 o   0.24619
  -3  -3   7     2078.06     2051.06     28.49 o   0.23268
  -2  -3   7       84.59       47.83     18.73 o   0.22465
  -1  -3   7      900.05      891.35     25.67 o   0.22269
   0  -3   7      189.21      182.74     18.87 o   0.22696
  -1   3  -7      249.39      176.95     27.48 o   0.23712
  -2   3  -7      148.87      168.97     19.15 o   0.25246
  -3   3  -7        8.84        7.11     15.85 o   0.27211
  -4   3  -7      844.38      605.74     34.62 o   0.29521
  -5   3  -7      670.72      624.37     35.21 o   0.32102
   6  -3   7     3211.66     3107.19     42.76 o   0.34892
   7  -3   7      187.73      191.01     26.37 o   0.37847
   8  -3   7      777.50      784.49     31.26 o   0.40930
   9  -3   7      142.64       77.51     28.83 o   0.44115
  10  -3   7       82.46      157.20     32.92 o   0.47381
  11  -3   7      291.45      278.73     51.99 o   0.50712
  12  -3   7      658.41      624.70     62.92 o   0.54097
  13  -3   7     1540.74     1477.26     81.10 o   0.57525
 -15  -2   7      136.45      167.33     89.44 o   0.57238
 -14  -2   7      245.43      193.77     36.56 o   0.53770
 -13  -2   7      362.58      322.65     38.52 o   0.50342
 -12  -2   7        0.98       14.68     33.93 o   0.46961
 -11  -2   7     2277.49     2195.79     62.36 o   0.43638
 -10  -2   7     2032.53     2070.71     60.29 o   0.40389
  -9  -2   7    19321.67    19581.52    147.88 o   0.37231
  -8  -2   7      674.52      585.42     25.01 o   0.34191
  -7  -2   7     1219.46     1166.99     23.56 o   0.31302
  -6  -2   7      471.76      581.53     42.69 o   0.28612
  -5  -2   7       87.84       52.61     34.50 o   0.26180
  -4  -2   7     7629.22     7957.55     46.63 o   0.24085
  -3  -2   7     5244.93     5193.42     35.31 o   0.22422
  -2  -2   7       91.68       78.76     15.82 o   0.21293
  -1  -2   7      240.46      255.86     14.54 o   0.20785
   0  -2   7     2078.42     1894.68     30.31 o   0.20942
  -1   2  -7      267.72      207.09     27.03 o   0.21751
  -2   2  -7      134.89      130.74     22.72 o   0.23143
  -3   2  -7       31.31       18.53     26.29 o   0.25021
  -4   2  -7      163.68      111.39     27.48 o   0.27285
  -5   2  -7    17065.21    16851.28    117.01 o   0.29847
  -6   2  -7      506.91      433.99     26.73 o   0.32637
   7  -2   7     2569.69     2501.96     44.01 o   0.35601
   8  -2   7      331.84      352.09     30.51 o   0.38700
   9  -2   7      127.98       85.83     29.64 o   0.41904
  10  -2   7      617.82      615.74     39.45 o   0.45190
  11  -2   7      195.07      167.13     32.39 o   0.48541
  12  -2   7     1509.45     1358.64     70.18 o   0.51946
  13  -2   7     1581.62     1496.61     78.04 o   0.55394
  14  -2   7      698.53      714.13     69.27 o   0.58877
 -15  -1   7       13.39       54.82     89.44 o   0.58455
 -14  -1   7      155.66      184.41     49.63 o   0.54949
 -13  -1   7     3060.91     3081.51     59.72 o   0.51476
 -12  -1   7       44.88       57.73     33.45 o   0.48044
 -11  -1   7       56.27       63.79     32.98 o   0.44661
 -10  -1   7     1533.56     1498.18     56.84 o   0.41339
  -9  -1   7     2650.07     2570.47     63.08 o   0.38094
  -8  -1   7     5521.85     5734.46     48.59 o   0.34948
  -7  -1   7      894.41      857.46     21.46 o   0.31931
  -6  -1   7        7.91        2.51     10.76 o   0.29082
  -5  -1   7     3762.76     3852.70     54.97 o   0.26455
  -4  -1   7     2987.90     2707.99     44.74 o   0.24124
  -3  -1   7     5628.56     5911.38     60.15 o   0.22181
  -2  -1   7     9760.65     8854.29     47.10 o   0.20737
  -1  -1   7      105.85       61.63     11.63 o   0.19899
   0  -1   7      535.91      526.53     21.33 o   0.19746
  -1   1  -7      624.22      902.24     35.31 o   0.20293
  -2   1  -7     2678.27     3162.13     54.97 o   0.21487
  -3   1  -7      363.42      494.78     34.68 o   0.23227
  -4   1  -7     7377.30     6684.56     92.32 o   0.25402
  -5   1  -7        4.09       14.43     34.62 o   0.27911
  -6   1  -7     5246.54     5547.21     67.77 o   0.30671
  -7   1  -7      224.13      237.01     33.97 o   0.33621
  -8   1  -7       43.81       65.01     31.18 o   0.36715
   9  -1   7     1103.71     1147.00     38.62 o   0.39920
  10  -1   7     1840.52     1768.42     49.99 o   0.43211
  11  -1   7      165.69      125.85     34.31 o   0.46569
  12  -1   7       23.08        6.43     34.45 o   0.49982
  13  -1   7      946.59      966.65     67.77 o   0.53438
  14  -1   7     1929.37     1946.48     90.35 o   0.56930
 -14   0   7      174.23      198.95     50.57 o   0.56351
 -13   0   7       41.34       47.83     47.13 o   0.52851
 -12   0   7     1802.97     1857.46     48.23 o   0.49386
 -11   0   7      777.83      731.23     36.94 o   0.45964
 -10   0   7      242.13      269.16     31.34 o   0.42596
  -9   0   7     2471.83     2385.58     46.54 o   0.39295
  -8   0   7     1550.35     1396.49     45.73 o   0.36079
  -7   0   7     4265.16     4283.27     40.61 o   0.32973
  -6   0   7     1051.02     1062.66     20.33 o   0.30013
  -5   0   7     3827.47     3380.94     54.63 o   0.27244
  -4   0   7       25.91       27.63     28.34 o   0.24733
  -3   0   7     1179.35     1462.11     39.74 o   0.22564
  -2   0   7     1672.12     1809.19     39.74 o   0.20845
  -1   0   7      795.06      784.36     16.67 o   0.19694
   0   0   7     1233.44     1186.60     22.69 o   0.19214
  -1   0  -7     3005.96     2902.32     72.13 o   0.19453
  -2   0  -7      642.69      605.85     37.51 o   0.20388
  -3   0  -7     4972.30     4734.30     77.90 o   0.21928
  -4   0  -7     1659.09     1529.05     54.82 o   0.23958
  -5   0  -7      165.80      187.53     40.39 o   0.26365
  -6   0  -7      612.17      547.16     33.24 o   0.29055
  -7   0  -7      474.81      386.45     31.57 o   0.31957
  -8   0  -7      598.39      561.67     38.60 o   0.35018
   9   0   7       68.65       59.47     29.39 o   0.38199
  10   0   7      226.79      227.67     33.82 o   0.41474
  11   0   7     1985.37     1856.02     48.73 o   0.44822
  12   0   7      330.92      384.69     39.40 o   0.48227
  13   0   7        0.04       13.32     37.19 o   0.51678
  14   0   7       37.23       53.03     59.05 o   0.55167
  15   0   7        6.53        1.58     66.09 o   0.58687
 -14   1   7       31.40       29.60     53.29 o   0.57960
 -13   1   7      349.21      326.40     53.29 o   0.54448
 -12   1   7      453.58      411.44     51.75 o   0.50968
 -11   1   7     1425.05     1346.22     42.75 o   0.47527
 -10   1   7     2007.65     2090.74     47.54 o   0.44134
  -9   1   7        3.66        4.20     25.50 o   0.40803
  -8   1   7     5042.08     4817.87     58.09 o   0.37548
  -7   1   7     6814.36     6732.07     53.04 o   0.34391
  -6   1   7     8415.79     7598.97     79.02 o   0.31364
  -5   1   7      598.99      612.13     33.97 o   0.28505
  -4   1   7    15202.35    15667.18    105.14 o   0.25872
  -3   1   7        6.94       14.07     27.03 o   0.23540
  -2   1   7     8359.12     9140.04     74.27 o   0.21608
  -1   1   7     5995.18     5400.68     54.03 o   0.20189
   0  -1  -7      480.24      337.55     40.39 o   0.19398
  -1  -1  -7     3066.19     3998.62     98.09 o   0.19311
  -2  -1  -7    15406.01    13709.55    109.63 o   0.19938
  -3  -1  -7     1644.68     1142.46     40.39 o   0.21215
  -4  -1  -7     5891.38     5821.94     83.67 o   0.23035
  -5  -1  -7      267.00      219.26     40.39 o   0.25280
  -6  -1  -7      629.89      572.69     30.40 o   0.27849
  -7  -1  -7     1193.30     1044.11     44.74 o   0.30659
  -8  -1  -7     8620.70     8156.13     94.45 o   0.33650
   9   1   7     3248.95     3118.13     54.12 o   0.36778
  10   1   7      870.51      842.95     41.40 o   0.40012
  11   1   7      564.34      565.39     39.45 o   0.43327
  12   1   7     2060.24     2047.07     54.86 o   0.46706
  13   1   7      110.62       75.64     40.71 o   0.50136
  14   1   7       65.42       63.69     39.70 o   0.53607
  15   1   7      182.65      163.28     63.14 o   0.57113
 -14   2   7      779.92      700.15     63.66 o   0.59760
 -13   2   7       14.71       42.22     53.34 o   0.56247
 -12   2   7      780.53      726.06     58.74 o   0.52766
 -11   2   7       36.85       48.68     47.65 o   0.49323
 -10   2   7     1110.52     1159.34     34.71 o   0.45926
  -9   2   7      127.29      103.86     42.84 o   0.42586
  -8   2   7      718.14      670.20     29.98 o   0.39318
  -7   2   7     5642.52     5798.64     61.25 o   0.36141
  -6   2   7     2586.94     2796.34     44.06 o   0.33083
  -5   2   7    10060.53    10764.08     60.12 o   0.30178
  -4   2   7      149.91      150.73     12.63 o   0.27475
  -3   2   7    20872.80    19341.31     61.61 o   0.25041
  -2   2   7       29.47       40.83     25.59 o   0.22960
   1  -2  -7    16573.91    16787.85    144.25 o   0.21337
   0  -2  -7     2629.52     3150.43     75.01 o   0.20281
  -1  -2  -7    36941.68    34628.73    193.30 o   0.19883
  -2  -2  -7    14050.86    13452.79    118.29 o   0.20181
  -3  -2  -7      117.79      187.53     43.28 o   0.21147
  -4  -2  -7     2458.08     2406.10     60.59 o   0.22696
  -5  -2  -7     9047.55     9690.74    126.94 o   0.24718
  -6  -2  -7       57.82       35.69     27.48 o   0.27107
  -7  -2  -7        3.58        4.90     30.40 o   0.29775
   8   2   7       27.80       23.08     26.36 o   0.32654
   9   2   7      138.70      172.85     29.89 o   0.35693
  10   2   7      767.44      649.56     24.91 o   0.38855
  11   2   7      531.41      529.49     40.32 o   0.42111
  12   2   7      726.73      714.96     43.98 o   0.45441
  13   2   7       26.88        9.52     37.15 o   0.48831
  14   2   7     1150.79     1134.39     52.35 o   0.52268
  15   2   7        2.47       65.62     42.57 o   0.55744
  16   2   7      322.87      277.30     64.04 o   0.59253
 -13   3   7      606.40      600.19     61.99 o   0.58231
 -12   3   7       38.46       29.30     51.99 o   0.54761
 -11   3   7      682.35      605.83     58.11 o   0.51328
 -10   3   7       10.68       11.44     45.59 o   0.47941
  -9   3   7     1824.47     1809.18     35.89 o   0.44611
  -8   3   7      122.53      110.43     23.74 o   0.41350
  -7   3   7     2732.77     2745.11     36.56 o   0.38177
  -6   3   7     1754.79     1704.65     27.13 o   0.35116
  -5   3   7        2.26        2.84     15.84 o   0.32199
  -4   3   7     9133.19     9770.88     54.39 o   0.29467
  -3   3   7     2960.84     2746.60     30.27 o   0.26979
  -2   3   7      623.82      502.32     31.88 o   0.24806
   1  -3  -7      517.75      415.44     34.62 o   0.23039
   0  -3  -7     1720.73     2051.24     69.24 o   0.21777
  -1  -3  -7      136.67      239.46     49.05 o   0.21109
  -2  -3  -7    28831.90    27424.87    173.10 o   0.21093
   3   3   7    11522.23    11003.17     74.74 o   0.21731
   4   3   7       71.05       86.05     23.39 o   0.22967
   5   3   7     2026.58     1755.75     33.75 o   0.24713
   6   3   7     2645.09     2603.72     42.60 o   0.26868
   7   3   7      335.00      294.69     29.39 o   0.29344
   8   3   7        9.55       16.92     25.03 o   0.32065
   9   3   7      147.63      118.15     30.33 o   0.34975
  10   3   7      485.36      425.53     20.20 o   0.38030
  11   3   7     1087.65      940.64     18.18 o   0.41198
  12   3   7     2302.66     2412.46     59.81 o   0.44455
  13   3   7      254.30      211.82     39.52 o   0.47783
  14   3   7     1393.16     1388.56     53.61 o   0.51167
  15   3   7     1657.36     1749.71     61.01 o   0.54598
  16   3   7        2.53       15.13     45.47 o   0.58066
 -12   4   7      144.24      126.21     54.03 o   0.56931
 -11   4   7      266.63      227.47     56.07 o   0.53519
 -10   4   7      526.36      490.45     55.08 o   0.50154
  -9   4   7      963.94     1006.87     57.12 o   0.46846
  -8   4   7     1611.61     1673.17     29.54 o   0.43608
  -7   4   7      793.89      708.12     23.51 o   0.40456
  -6   4   7      447.31      398.39     20.22 o   0.37413
  -5   4   7     2801.21     2641.23     36.08 o   0.34507
  -4   4   7      223.94      274.56     16.84 o   0.31775
  -3   4   7     4213.76     3816.98     33.10 o   0.29267
  -2   4   7      994.14      951.07     40.02 o   0.27045
   1  -4  -7        5.69        8.66     31.74 o   0.25184
   0  -4  -7       68.95       83.67     31.74 o   0.23770
  -1  -4  -7     1219.67     1252.09     49.05 o   0.22886
  -2  -4  -7    17862.02    18394.80    144.25 o   0.22594
   3   4   7    12779.09    15391.36    101.80 o   0.22916
   4   4   7     3113.59     3604.87     57.47 o   0.23828
   5   4   7      192.72      225.31     22.84 o   0.25266
   6   4   7     4339.43     4635.60     51.24 o   0.27147
   7   4   7     1878.01     1782.30     42.33 o   0.29385
  -8  -4  -7       14.52        2.89     28.81 o   0.31905
   9   4   7     2459.57     2394.93     51.01 o   0.34647
  10   4   7        8.25        7.02      7.93 o   0.37561
  11   4   7     1988.46     1818.91     49.18 o   0.40610
  12   4   7     1756.75     1600.86     54.08 o   0.43766
  13   4   7       31.10       34.86     39.89 o   0.47008
  14   4   7     2559.30     2418.58     63.72 o   0.50319
  15   4   7     2016.13     2092.77     67.88 o   0.53687
  16   4   7      105.88      115.27     47.17 o   0.57100
 -12   5   7      138.68       74.84     54.97 o   0.59256
 -11   5   7        0.59        0.00     51.99 o   0.55874
 -10   5   7        2.40        3.97     48.83 o   0.52540
  -9   5   7     5416.31     5392.46     72.43 o   0.49264
  -8   5   7      385.18      388.10     36.21 o   0.46059
  -7   5   7      877.50      811.23     21.06 o   0.42940
  -6   5   7      230.87      214.04     19.05 o   0.39927
  -5   5   7      444.37      459.86     20.81 o   0.37048
  -4   5   7     4459.91     4537.12     42.53 o   0.34334
  -3   5   7      386.29      394.81     22.54 o   0.31830
  -2   5   7     4337.35     4035.20     45.16 o   0.29586
  -1   5   7      355.83      270.06     27.03 o   0.27669
   0   5   7     2814.16     2844.26     51.75 o   0.26148
   1   5   7      135.77       90.93     18.94 o   0.25096
   2   5   7     5683.53     5822.35     44.80 o   0.24574
   3   5   7     9889.17     9936.78     82.45 o   0.24616
   4   5   7     7867.63     7727.15     69.85 o   0.25218
   5   5   7     2386.22     2600.72     38.16 o   0.26342
   6   5   7     1270.63     1365.66     34.03 o   0.27926
   7   5   7     2956.30     2896.49     36.56 o   0.29895
   8   5   7     2639.48     2574.47     32.47 o   0.32181
   9   5   7      502.07      398.85     18.63 o   0.34719
  10   5   7     2208.91     2372.67     51.58 o   0.37459
  11   5   7      100.96       80.09     34.23 o   0.40360
  12   5   7      156.65      136.72     37.58 o   0.43389
  13   5   7      195.55      137.34     44.27 o   0.46522
  14   5   7      261.95      232.26     46.20 o   0.49739
  15   5   7      860.40      737.19     52.17 o   0.53024
  16   5   7       65.25       24.23     50.48 o   0.56365
  17   5   7      375.08      424.46     53.36 o   0.59754
 -11   6   7       61.82       57.58     57.47 o   0.58373
 -10   6   7        0.01       30.62     51.75 o   0.55076
  -9   6   7      239.55      224.89     37.15 o   0.51838
  -8   6   7     4105.51     3995.27     66.47 o   0.48672
  -7   6   7      125.85       83.37     32.44 o   0.45594
  -6   6   7      948.27      948.33     38.07 o   0.42621
  -5   6   7       20.50       44.96     21.51 o   0.39778
  -4   6   7       75.41       36.37     22.63 o   0.37094
  -3   6   7      672.69      607.42     26.06 o   0.34606
  -2   6   7      399.13      356.30     25.03 o   0.32360
  -1   6   7      191.60      218.15     29.11 o   0.30410
   0   6   7     9798.76    10070.38     92.19 o   0.28815
   1   6   7       25.65       18.24     19.38 o   0.27636
   2   6   7      216.92      206.67     18.81 o   0.26930
   3   6   7     5072.42     5000.94     45.91 o   0.26733
   4   6   7     5840.33     5876.87     44.76 o   0.27056
   5   6   7     2907.61     2518.78     34.24 o   0.27881
   6   6   7      337.59      285.50     22.29 o   0.29166
   7   6   7       43.23       37.55     19.45 o   0.30853
   8   6   7     5945.59     5877.24     56.12 o   0.32881
   9   6   7      327.14      302.40     18.41 o   0.35190
  10   6   7      420.08      410.61     15.73 o   0.37729
  11   6   7      354.09      303.27     38.02 o   0.40455
  12   6   7      175.69      162.63     37.76 o   0.43332
  13   6   7      320.47      273.38     43.24 o   0.46332
  14   6   7      371.58      337.48     47.17 o   0.49434
  15   6   7      578.51      540.51     52.92 o   0.52618
  16   6   7       16.85        2.62     49.20 o   0.55871
  17   6   7      317.18      327.88     54.12 o   0.59181
 -10   7   7       61.59       75.96     51.76 o   0.57741
  -9   7   7       16.05       27.37     47.50 o   0.54546
  -8   7   7      939.59      961.99     57.10 o   0.51425
  -7   7   7      927.51      940.07     52.66 o   0.48391
  -6   7   7      858.25      766.22     45.06 o   0.45462
  -5   7   7        4.09        0.52     19.54 o   0.42660
  -4   7   7      427.53      405.88     40.02 o   0.40012
  -3   7   7      465.29      590.51     29.78 o   0.37549
  -2   7   7     2446.40     2255.09     42.23 o   0.35312
  -1   7   7     1230.26     1096.05     44.26 o   0.33345
   0   7   7      137.37      142.74     33.24 o   0.31698
   1   7   7    19549.57    21562.55    137.60 o   0.30424
   2   7   7      304.74      295.75     19.96 o   0.29571
   3   7   7      526.13      515.28     19.44 o   0.29176
   4   7   7     9367.68     9312.74     56.79 o   0.29257
   5   7   7     4635.38     4586.60     40.88 o   0.29811
   6   7   7     2750.20     2823.58     34.56 o   0.30811
   7   7   7       73.58      100.89     18.66 o   0.32218
   8   7   7     1209.26     1057.61     25.58 o   0.33979
   9   7   7     3371.34     3302.59     36.03 o   0.36043
  10   7   7       44.13       53.16     15.10 o   0.38362
  11   7   7      199.77      170.12     32.08 o   0.40892
  12   7   7       84.54       48.22     36.52 o   0.43596
  13   7   7       11.88       27.21     39.13 o   0.46443
  14   7   7       19.25       16.69     42.38 o   0.49410
  15   7   7       59.56       77.11     43.72 o   0.52475
  16   7   7      230.68      194.94     51.06 o   0.55623
  17   7   7       87.19       37.50     55.30 o   0.58841
  -9   8   7      231.25      265.44     54.75 o   0.57370
  -8   8   7      398.25      379.34     53.34 o   0.54295
  -7   8   7      228.61      212.85     47.50 o   0.51307
  -6   8   7     1290.38     1306.70     58.11 o   0.48425
  -5   8   7      377.00      332.27     42.98 o   0.45666
  -4   8   7      281.59      256.65     25.47 o   0.43056
  -3   8   7     3863.83     3805.02     51.94 o   0.40623
  -2   8   7     2330.73     2189.05     44.23 o   0.38400
  -1   8   7     6479.06     6764.64     55.22 o   0.36426
   0   8   7     5108.83     4965.10    121.17 o   0.34744
   1   8   7     1114.55     1107.81     29.39 o   0.33397
   2   8   7    10290.14     9874.72     48.28 o   0.32427
   3   8   7     6391.44     6070.39     38.41 o   0.31870
   4   8   7      123.44      155.01     23.68 o   0.31746
   5   8   7     4952.66     4880.69     56.60 o   0.32061
   6   8   7     2878.10     2639.88     35.82 o   0.32801
   7   8   7      441.69      428.27     20.47 o   0.33940
   8   8   7      715.12      673.60     25.44 o   0.35439
   9   8   7     2976.69     3078.76     39.67 o   0.37253
  10   8   7      186.70      149.36     19.80 o   0.39341
  11   8   7        1.98       15.63     32.26 o   0.41660
  12   8   7      152.76      103.69     35.41 o   0.44174
  13   8   7      483.59      418.97     45.83 o   0.46852
  14   8   7        1.77        0.87     42.83 o   0.49668
  15   8   7      153.11      112.96     44.73 o   0.52598
  16   8   7      163.41      186.57     47.93 o   0.55626
  17   8   7       66.80       47.69     52.41 o   0.58736
  -8   9   7       74.24       94.68     52.66 o   0.57264
  -7   9   7      532.92      519.14     54.44 o   0.54324
  -6   9   7      155.90      164.45     50.16 o   0.51488
  -5   9   7     1532.95     1467.05     64.41 o   0.48773
  -4   9   7        6.37       17.27     24.18 o   0.46202
  -3   9   7     6944.90     7056.67     71.12 o   0.43799
  -2   9   7      944.47      830.88     38.96 o   0.41594
  -1   9   7      119.50       84.22     15.08 o   0.39620
   0   9   7     1102.58      931.93     44.83 o   0.37913
   1   9   7     2281.23     2014.57     23.75 o   0.36510
   2   9   7     3680.94     3621.72     45.53 o   0.35447
   3   9   7    14156.09    13859.95     84.01 o   0.34757
   4   9   7     5325.28     5399.10     55.90 o   0.34461
   5   9   7      412.16      349.72     26.47 o   0.34569
   6   9   7     5055.94     4437.65     41.14 o   0.35077
   7   9   7     1718.70     1482.47     30.45 o   0.35969
   8   9   7      840.20      820.42     26.59 o   0.37217
   9   9   7       34.04       21.24     20.71 o   0.38787
  10   9   7       33.87       26.21     21.33 o   0.40641
  11   9   7      386.18      351.92     22.51 o   0.42742
  12   9   7      367.48      325.79     38.54 o   0.45056
  13   9   7       72.32       98.85     37.58 o   0.47552
  14   9   7       69.68       30.83     43.47 o   0.50203
  15   9   7       40.28       25.34     44.79 o   0.52985
  16   9   7      109.97      108.88     48.60 o   0.55879
  17   9   7       32.05        7.67     52.17 o   0.58868
  -7  10   7       32.12       39.77     41.76 o   0.57425
  -6  10   7      108.34      161.55     39.38 o   0.54634
  -5  10   7      450.95      492.14     54.07 o   0.51962
  -4  10   7      289.83      276.04     53.88 o   0.49429
  -3  10   7      460.80      469.84     34.10 o   0.47057
  -2  10   7     1131.53     1017.22     40.13 o   0.44871
  -1  10   7       10.08       27.72     33.43 o   0.42901
   0  10   7      518.23      494.95      9.29 o   0.41176
   1  10   7        2.47        1.32      5.71 o   0.39730
   2  10   7     3774.24     3748.07     42.71 o   0.38593
   3  10   7      615.00      570.80     25.70 o   0.37793
   4  10   7     8532.11     8641.06     74.55 o   0.37352
   5  10   7     1150.51      933.66     37.07 o   0.37282
   6  10   7      918.44      910.55     38.16 o   0.37587
   7  10   7     2200.42     2087.67     28.52 o   0.38256
   8  10   7      261.57      274.02     22.52 o   0.39271
   9  10   7      685.96      645.95     27.26 o   0.40606
  10  10   7      317.07      273.82     25.27 o   0.42232
  11  10   7      132.39      155.03     23.91 o   0.44115
  12  10   7      340.73      292.32     38.97 o   0.46224
  13  10   7       70.25       67.82     40.44 o   0.48530
  14  10   7      231.48      188.77     44.82 o   0.51006
  15  10   7       53.91       95.29     45.63 o   0.53629
  16  10   7        6.69       40.51     46.58 o   0.56378
  17  10   7      279.87      260.48     55.63 o   0.59236
  -6  11   7        8.23        2.99     56.00 o   0.57851
  -5  11   7       97.62      139.95     39.36 o   0.55220
  -4  11   7      115.52      138.45     35.60 o   0.52724
  -3  11   7      194.80      167.32     33.59 o   0.50381
  -2  11   7      758.79      734.42     30.38 o   0.48215
  -1  11   7       66.95       37.46     20.44 o   0.46251
   0  11   7        6.71        3.59     15.60 o   0.44514
   1  11   7      325.22      360.14     45.59 o   0.43033
   2  11   7      860.71      966.56     25.45 o   0.41835
   3  11   7     4118.43     3911.60     46.03 o   0.40944
   4  11   7     1105.66     1140.41     34.03 o   0.40382
   5  11   7     4362.79     4207.36     59.45 o   0.40160
   6  11   7      242.04      204.84     30.46 o   0.40287
   7  11   7     1407.51     1387.01     41.04 o   0.40757
   8  11   7      521.93      492.34     22.67 o   0.41560
   9  11   7       75.01       57.38     22.37 o   0.42676
  10  11   7      264.28      242.40     25.52 o   0.44082
  11  11   7       83.47       65.75     25.49 o   0.45752
  12  11   7        1.56        2.85     34.48 o   0.47656
  13  11   7      664.57      577.03     45.74 o   0.49770
  14  11   7       12.12       18.38     38.43 o   0.52066
  15  11   7      513.84      484.05     51.36 o   0.54522
  16  11   7        3.05       45.24     48.79 o   0.57118
  17  11   7        0.70        6.22     58.74 o   0.59835
  -5  12   7      286.07      248.97     65.03 o   0.58535
  -4  12   7      557.47      506.67     62.85 o   0.56073
  -3  12   7      273.70      310.92     55.85 o   0.53760
  -2  12   7      974.68      982.96     62.20 o   0.51613
  -1  12   7       17.91       35.67     35.68 o   0.49656
   0  12   7       25.73       33.00     37.64 o   0.47911
   1  12   7      145.83      148.62     45.85 o   0.46402
   2  12   7        5.80        6.90     45.06 o   0.45153
   3  12   7      370.12      363.48     18.64 o   0.44187
   4  12   7     3801.63     3735.12     53.59 o   0.43521
   5  12   7     2609.51     2622.50     51.93 o   0.43170
   6  12   7     1618.09     1566.97     40.87 o   0.43141
   7  12   7     1949.17     1940.92     45.44 o   0.43435
   8  12   7      663.11      636.21     40.01 o   0.44046
   9  12   7     1510.02     1356.43     30.56 o   0.44961
  10  12   7      662.83      605.82     28.04 o   0.46161
  11  12   7       48.45       39.54     25.50 o   0.47626
  12  12   7      644.96      616.89     41.16 o   0.49330
  13  12   7      161.23      177.43     40.55 o   0.51252
  14  12   7      187.26      147.74     42.92 o   0.53366
  15  12   7       95.57       94.17     45.78 o   0.55652
  16  12   7       85.83       84.15     46.20 o   0.58089
  -4  13   7        0.25        0.00     59.05 o   0.59469
  -3  13   7      867.71      754.58     68.13 o   0.57182
  -2  13   7     1101.82     1115.18     72.23 o   0.55054
  -1  13   7      415.30      586.49     67.23 o   0.53105
   0  13   7       13.75       36.76     38.23 o   0.51354
   1  13   7        6.75       42.25     39.72 o   0.49823
   2  13   7      619.39      584.33     57.49 o   0.48532
   3  13   7      146.69      150.43     52.57 o   0.47501
   4  13   7       46.27       39.88     45.87 o   0.46748
   5  13   7     6156.47     6048.65     67.53 o   0.46285
   6  13   7      217.26      204.36     31.34 o   0.46121
   7  13   7     1364.89     1436.24     47.13 o   0.46261
   8  13   7     1947.96     1969.41     52.07 o   0.46700
   9  13   7     1387.63     1390.11     48.03 o   0.47430
  10  13   7      611.76      496.85     41.32 o   0.48439
  11  13   7      123.94      119.49     38.81 o   0.49710
  12  13   7      110.30       86.05     32.98 o   0.51223
  13  13   7      435.91      436.04     43.20 o   0.52956
  14  13   7        7.68       23.86     39.03 o   0.54890
  15  13   7      290.76      285.73     48.82 o   0.57005
  16  13   7       59.19       56.65     47.66 o   0.59279
  -2  14   7      514.73      622.28     67.23 o   0.58532
  -1  14   7      949.40      942.04     75.99 o   0.56590
   0  14   7      113.62      151.74     43.12 o   0.54836
   1  14   7        7.93       19.05     43.89 o   0.53286
   2  14   7        1.25        7.86     53.88 o   0.51960
   3  14   7      318.87      310.53     57.49 o   0.50874
   4  14   7      278.31      317.35     53.04 o   0.50045
   5  14   7      392.71      380.44     57.90 o   0.49486
   6  14   7     1169.96     1261.03     41.10 o   0.49205
   7  14   7      397.43      366.00     35.10 o   0.49207
   8  14   7      711.81      695.49     40.98 o   0.49493
   9  14   7        3.61       24.35     35.43 o   0.50057
  10  14   7      994.11     1028.30     45.93 o   0.50890
  11  14   7      256.59      181.69     38.52 o   0.51979
  12  14   7       16.07       15.50     54.96 o   0.53309
  13  14   7        0.78       16.84     57.10 o   0.54862
  14  14   7      202.33      157.73     61.68 o   0.56620
  15  14   7       61.76       75.57     60.79 o   0.58564
   0  15   7       84.84       70.35     69.30 o   0.58348
   1  15   7      299.31      293.13     48.72 o   0.56784
   2  15   7      217.76      229.68     48.63 o   0.55427
   3  15   7        0.50       61.47     56.57 o   0.54295
   4  15   7      214.81      262.60     61.60 o   0.53400
   5  15   7       96.46       95.44     55.41 o   0.52757
   6  15   7       60.31       81.60     57.01 o   0.52373
   7  15   7       79.43       57.11     54.97 o   0.52254
   8  15   7      441.99      367.12     38.91 o   0.52403
   9  15   7       65.24       53.69     36.72 o   0.52817
  10  15   7       42.88       32.97     37.72 o   0.53489
  11  15   7      857.36      807.14     62.41 o   0.54411
  12  15   7       95.99      100.51     53.29 o   0.55569
  13  15   7       19.19       18.26     59.76 o   0.56950
  14  15   7       70.88       86.92     62.89 o   0.58537
   2  16   7      337.88      440.08     51.72 o   0.58927
   3  16   7     1269.09     1246.15     72.23 o   0.57754
   4  16   7       23.57       45.03     63.08 o   0.56803
   5  16   7      688.14      725.27     67.23 o   0.56086
   6  16   7       23.65       65.69     59.95 o   0.55611
   7  16   7       15.85       20.74     60.29 o   0.55386
   8  16   7      725.05      713.11     68.13 o   0.55412
   9  16   7      308.02      387.12     65.03 o   0.55690
  10  16   7       74.85       89.65     40.71 o   0.56216
  11  16   7        4.63       15.25     52.33 o   0.56983
  12  16   7      116.14      119.93     54.96 o   0.57981
  13  16   7       22.85       12.35     58.54 o   0.59200
   5  17   7      119.61      105.03     69.00 o   0.59463
   6  17   7       74.16       74.93     64.04 o   0.58908
   7  17   7      694.38      677.74     74.44 o   0.58588
   8  17   7       33.29       52.50     61.10 o   0.58505
   9  17   7     1322.14     1314.80     84.52 o   0.58661
  10  17   7      157.64      227.92    112.52 o   0.59054
  11  17   7      109.53      150.02    109.63 o   0.59678
  -9 -16   8      179.23      196.11     52.20 o   0.59490
   8  16  -8       72.63       67.19     72.40 o   0.59144
   7  16  -8      430.19      424.57     72.68 o   0.59034
   6  16  -8      595.13      537.72     75.15 o   0.59160
   5  16  -8      676.14      716.38     80.56 o   0.59522
 -12 -15   8       38.74       22.16     69.24 o   0.59508
 -11 -15   8      109.58       71.44     64.41 o   0.58342
 -10 -15   8       12.37       31.90     50.88 o   0.57395
  -9 -15   8       94.44      159.32     49.23 o   0.56680
  -8 -15   8       21.02       31.45     45.01 o   0.56205
  -7 -15   8       45.76       35.42     45.33 o   0.55976
   6  15  -8      181.47      242.16     66.28 o   0.55997
   5  15  -8       37.35       94.01     62.85 o   0.56266
   4  15  -8     1229.41     1080.43     75.48 o   0.56781
   3  15  -8      923.01      857.37     70.36 o   0.57535
   2  15  -8      525.83      494.78     67.32 o   0.58519
   1  15  -8      771.71      791.55     71.05 o   0.59721
 -13 -14   8      141.83      131.96     70.01 o   0.58811
 -12 -14   8      848.43      787.30     73.10 o   0.57277
 -11 -14   8      372.18      283.67     67.23 o   0.55951
 -10 -14   8       71.36       14.42     56.68 o   0.54848
  -9 -14   8      113.50      140.12     47.17 o   0.53982
  -8 -14   8      829.02      729.92     53.06 o   0.53365
  -7 -14   8     1213.41     1221.52     53.88 o   0.53005
  -6 -14   8      273.06      281.95     43.23 o   0.52907
   5  14  -8       28.33       64.23     64.24 o   0.53074
   4  14  -8       16.71       36.26     58.74 o   0.53502
   3  14  -8      431.90      368.49     63.14 o   0.54185
   2  14  -8      992.13      911.40     67.23 o   0.55114
   1  14  -8      671.35      700.78     65.18 o   0.56276
   0  14  -8      274.81      308.17     60.29 o   0.57658
  -1  14  -8      176.46      264.13     58.92 o   0.59244
 -14 -13   8        9.53       15.34     71.05 o   0.58799
 -13 -13   8      156.11      230.46     70.69 o   0.56909
 -12 -13   8      470.50      575.55     74.17 o   0.55207
 -11 -13   8     1212.32     1177.64     73.36 o   0.53713
 -10 -13   8        5.25       10.72     58.69 o   0.52443
  -9 -13   8      233.70      217.09     57.49 o   0.51414
  -8 -13   8      700.89      686.41     50.90 o   0.50641
  -7 -13   8     1049.57     1012.46     49.86 o   0.50136
  -6 -13   8      864.17      798.19     45.91 o   0.49907
  -5 -13   8        1.05       26.03     36.09 o   0.49957
  -4 -13   8       45.72       45.24     33.92 o   0.50286
   3  13  -8      375.78      353.18     59.95 o   0.50888
   2  13  -8       57.75       62.11     51.99 o   0.51754
   1  13  -8      504.33      547.94     59.95 o   0.52871
   0  13  -8     1372.00     1443.60     74.86 o   0.54223
  -1  13  -8     1156.52     1195.69     71.34 o   0.55793
  -2  13  -8      572.39      477.57     60.72 o   0.57564
   3 -13   8      666.11      660.40     71.34 o   0.59518
 -15 -12   8       46.26       25.20     70.62 o   0.59472
 -14 -12   8     1186.76     1219.72     83.34 o   0.57251
 -13 -12   8        7.96       55.33     63.76 o   0.55194
 -12 -12   8       14.93       10.92     59.58 o   0.53320
 -11 -12   8      167.28      152.79     58.74 o   0.51649
 -10 -12   8       81.08       60.21     57.47 o   0.50201
  -9 -12   8      402.56      431.52     56.68 o   0.48997
  -8 -12   8       87.74      114.99     45.59 o   0.48054
  -7 -12   8      205.89      186.52     38.62 o   0.47388
  -6 -12   8     1036.30      870.69     41.94 o   0.47011
  -5 -12   8       33.85       21.61     34.65 o   0.46930
  -4 -12   8       41.24       59.44     32.35 o   0.47146
  -3 -12   8      317.70      311.04     34.47 o   0.47656
   2  12  -8      121.67       68.19     51.99 o   0.48449
   1  12  -8      255.98      213.35     55.41 o   0.49513
   0  12  -8      112.04      156.61     53.34 o   0.50830
  -1  12  -8     1840.45     1922.83     70.18 o   0.52382
  -2  12  -8     3329.18     3548.42     88.03 o   0.54148
   3 -12   8        3.79       29.89     61.00 o   0.56107
   4 -12   8     1245.99     1246.65     77.62 o   0.58242
 -15 -11   8        8.64       22.06     66.09 o   0.58291
 -14 -11   8      346.60      365.99     71.05 o   0.55910
 -13 -11   8      648.48      595.51     66.95 o   0.53684
 -12 -11   8        1.00       40.39     59.16 o   0.51634
 -11 -11   8      136.08      111.07     55.08 o   0.49780
 -10 -11   8       90.01       79.14     58.74 o   0.48145
  -9 -11   8      155.37      171.72     50.51 o   0.46753
  -8 -11   8      212.68      245.05     49.91 o   0.45626
  -7 -11   8      700.50      773.86     43.05 o   0.44783
  -6 -11   8      502.27      495.57     39.72 o   0.44241
  -5 -11   8     1658.52     1579.74     49.07 o   0.44012
  -4 -11   8     2919.40     2847.22     56.68 o   0.44099
  -3 -11   8       12.92       44.98     28.24 o   0.44502
  -2 -11   8      584.56      551.80     31.28 o   0.45211
   1  11  -8      438.38      464.46     54.03 o   0.46213
   0  11  -8     1340.54     1137.29     61.60 o   0.47489
  -1  11  -8      239.34      264.65     51.99 o   0.49017
   2 -11   8      447.13      506.88     41.43 o   0.50776
   3 -11   8      876.93      895.44     37.52 o   0.52741
   4 -11   8      145.68      121.31     62.36 o   0.54891
   5 -11   8      877.06      846.63     72.78 o   0.57205
   6 -11   8      158.02      213.97     68.60 o   0.59663
 -15 -10   8      172.01      135.80     71.31 o   0.57330
 -14 -10   8      370.04      338.02     62.20 o   0.54792
 -13 -10   8       15.90       72.94     65.18 o   0.52398
 -12 -10   8      614.54      515.53     62.85 o   0.50169
 -11 -10   8      457.36      433.12     62.85 o   0.48128
 -10 -10   8     2552.72     2412.81     85.82 o   0.46299
  -9 -10   8     1214.88     1142.46     59.16 o   0.44709
  -8 -10   8     5031.90     5109.76     86.25 o   0.43383
  -7 -10   8       15.08       16.28     42.69 o   0.42347
  -6 -10   8      273.03      265.31     33.45 o   0.41623
  -5 -10   8      554.25      544.19     39.97 o   0.41226
  -4 -10   8     4424.07     4377.90     65.20 o   0.41166
  -3 -10   8     1411.72     1422.59     40.08 o   0.41445
  -2 -10   8        3.41        6.59     23.90 o   0.42056
  -1 -10   8      162.90      154.47     20.79 o   0.42984
   0  10  -8      114.19       90.38     45.59 o   0.44210
  -1  10  -8       67.52       34.54     43.64 o   0.45710
   2 -10   8     1779.31     1692.30     52.41 o   0.47458
   3 -10   8      734.01      714.23     42.91 o   0.49428
   4 -10   8      615.90      591.79     33.11 o   0.51593
   5 -10   8        3.67       11.61     36.17 o   0.53932
   6 -10   8      128.19      139.63     65.71 o   0.56421
   7 -10   8      234.55      238.26     67.23 o   0.59042
 -16  -9   8        7.76        0.00     68.55 o   0.59401
 -15  -9   8        1.42       13.36     63.66 o   0.56599
 -14  -9   8       75.59       71.60     56.07 o   0.53909
 -13  -9   8      692.10      658.57     71.31 o   0.51352
 -12  -9   8     1113.87     1050.03     66.28 o   0.48946
 -11  -9   8      775.35      710.54     59.53 o   0.46717
 -10  -9   8     1003.20      941.95     63.24 o   0.44689
  -9  -9   8      505.13      475.31     54.75 o   0.42893
  -8  -9   8      405.90      374.08     51.99 o   0.41357
  -7  -9   8     1737.39     1705.37     65.15 o   0.40112
  -6  -9   8       99.08      130.50     31.09 o   0.39185
  -5  -9   8      247.75      197.56     32.32 o   0.38600
  -4  -9   8     1018.42     1001.61     38.62 o   0.38372
  -3  -9   8     1773.08     1723.78     43.33 o   0.38507
  -2  -9   8      207.45      175.82     25.27 o   0.39002
  -1  -9   8      533.81      558.79     28.99 o   0.39844
   0   9  -8      231.93      246.03     44.33 o   0.41010
   1  -9   8       21.98       15.78     32.73 o   0.42474
   2  -9   8      202.70      149.33     35.57 o   0.44207
   3  -9   8      863.87      902.42     41.94 o   0.46179
   4  -9   8     1524.39     1559.04     50.93 o   0.48359
   5  -9   8      823.87      879.96     37.89 o   0.50722
   6  -9   8       55.74       40.71     36.62 o   0.53243
   7  -9   8      336.77      320.47     42.48 o   0.55900
   8  -9   8      407.84      370.66     70.36 o   0.58676
 -16  -8   8       71.91       87.49     64.24 o   0.59040
 -15  -8   8       29.49       40.96     61.99 o   0.56107
 -14  -8   8      499.19      436.21     67.23 o   0.53275
 -13  -8   8      414.70      441.80     67.23 o   0.50560
 -12  -8   8     1346.10     1357.65     69.27 o   0.47984
 -11  -8   8     2655.09     2621.58     79.48 o   0.45569
 -10  -8   8     2322.03     2526.12     74.27 o   0.43343
  -9  -8   8      125.40      184.79     47.13 o   0.41335
  -8  -8   8      460.16      429.87     44.88 o   0.39580
  -7  -8   8      265.91      243.18     43.54 o   0.38112
  -6  -8   8      375.34      310.89     33.41 o   0.36965
  -5  -8   8        0.17       19.14     27.03 o   0.36170
  -4  -8   8     1546.75     1509.35     40.53 o   0.35750
  -3  -8   8     1765.10     1663.08     41.52 o   0.35719
  -2  -8   8     6244.27     6714.92     67.05 o   0.36078
  -1  -8   8     2818.70     2565.11     39.60 o   0.36814
   0   8  -8     1885.18     1862.70     62.20 o   0.37907
   1  -8   8        7.23        3.36     31.67 o   0.39327
   2  -8   8      100.70       63.27     33.23 o   0.41039
   3  -8   8        3.77        1.24     34.03 o   0.43009
   4  -8   8       13.91        9.93     26.53 o   0.45202
   5  -8   8       13.67       16.45     26.77 o   0.47589
   6  -8   8      982.44     1032.33     37.36 o   0.50141
   7  -8   8        4.05       41.46     38.29 o   0.52835
   8  -8   8      380.71      415.25     43.72 o   0.55650
   9  -8   8      795.70      646.34     50.38 o   0.58568
 -16  -7   8       37.18       12.51     65.85 o   0.58914
 -15  -7   8       46.23       18.69     64.42 o   0.55861
 -14  -7   8       15.42       20.82     60.29 o   0.52896
 -13  -7   8        5.16       39.06     52.92 o   0.50036
 -12  -7   8      177.97      137.88     55.85 o   0.47297
 -11  -7   8     1382.38     1152.74     64.24 o   0.44705
 -10  -7   8     4120.97     4203.06     89.69 o   0.42284
  -9  -7   8     1427.82     1424.91     63.14 o   0.40066
  -8  -7   8       46.75       55.96     40.19 o   0.38087
  -7  -7   8     3975.66     3804.34     75.40 o   0.36386
  -6  -7   8      177.71      141.77     40.90 o   0.35003
  -5  -7   8      945.84      831.36     34.81 o   0.33977
  -4  -7   8      250.10      227.10     29.71 o   0.33341
  -3  -7   8     3718.41     3808.55     55.45 o   0.33118
  -2  -7   8     1829.72     1861.06     34.18 o   0.33315
  -1  -7   8     5783.33     5621.35     50.38 o   0.33926
   0   7  -8     3113.08     3239.86     73.44 o   0.34928
   1  -7   8      826.19      797.64     41.00 o   0.36290
   2  -7   8     3854.50     3805.98     54.51 o   0.37973
   3  -7   8      520.94      477.00     34.38 o   0.39936
   4  -7   8      445.25      367.32     34.81 o   0.42140
   5  -7   8     1854.22     1830.00     43.52 o   0.44549
   6  -7   8     1607.34     1583.68     40.40 o   0.47132
   7  -7   8     3379.77     3249.12     51.41 o   0.49862
   8  -7   8        8.43       22.83     37.72 o   0.52716
   9  -7   8      221.58      199.76     44.92 o   0.55674
  10  -7   8      345.13      333.21     48.98 o   0.58722
 -16  -6   8      483.13      447.41     67.93 o   0.59024
 -15  -6   8       35.45      125.80     61.60 o   0.55864
 -14  -6   8        0.15       20.74     60.29 o   0.52780
 -13  -6   8       65.20       26.37     56.68 o   0.49786
 -12  -6   8     1504.00     1414.52     66.28 o   0.46899
 -11  -6   8       59.64       73.57     48.96 o   0.44140
 -10  -6   8     8069.19     8325.17    116.07 o   0.41535
  -9  -6   8     4934.61     4907.40     87.72 o   0.39114
  -8  -6   8     1412.58     1302.96     58.11 o   0.36913
  -7  -6   8      389.33      358.27     44.74 o   0.34975
  -6  -6   8     3627.78     3673.97     67.23 o   0.33345
  -5  -6   8       27.05       11.31     25.44 o   0.32070
  -4  -6   8      139.70      101.05     24.88 o   0.31194
  -3  -6   8       24.39       11.72     24.10 o   0.30750
  -2  -6   8     9685.08    10254.55     75.12 o   0.30758
  -1  -6   8     1959.51     1815.25     35.72 o   0.31217
   0   6  -8       63.14       75.01     32.64 o   0.32108
   1  -6   8     3920.03     4084.74     57.08 o   0.33396
   2  -6   8      313.00      298.58     31.56 o   0.35037
   3  -6   8     1126.52     1074.80     39.91 o   0.36985
   4  -6   8     1493.66     1356.20     42.86 o   0.39194
   5  -6   8     3723.22     3613.51     50.71 o   0.41622
   6  -6   8     7718.56     7794.78     69.85 o   0.44233
   7  -6   8    10934.64    11111.78     85.88 o   0.46997
   8  -6   8     5130.79     5465.92     64.40 o   0.49888
   9  -6   8       79.98       52.96     41.06 o   0.52886
  10  -6   8       21.99       63.12     43.19 o   0.55972
  11  -6   8       85.55      102.19     55.92 o   0.59135
 -16  -5   8      576.80      558.34     67.23 o   0.59370
 -15  -5   8      344.03      359.08     63.08 o   0.56117
 -14  -5   8       77.03       62.75     54.75 o   0.52928
 -13  -5   8        0.20       10.36     52.66 o   0.49816
 -12  -5   8       93.19       80.00     44.74 o   0.46796
 -11  -5   8     1584.55     1417.07     65.18 o   0.43887
 -10  -5   8     1340.99     1428.09     64.04 o   0.41113
  -9  -5   8     7378.69     7624.61    101.94 o   0.38502
  -8  -5   8     4617.99     5033.60     83.57 o   0.36089
  -7  -5   8     6336.05     6511.67     92.80 o   0.33919
  -6  -5   8      285.04      301.61     33.61 o   0.32039
  -5  -5   8     2440.93     2537.39     43.33 o   0.30504
  -4  -5   8       17.25       25.97     21.18 o   0.29367
  -3  -5   8     1598.65     1611.64     31.70 o   0.28676
  -2  -5   8        7.56        6.03     22.14 o   0.28463
  -1  -5   8     1574.58     1442.25     28.89 o   0.28740
   0   5  -8      417.79      474.81     38.60 o   0.29491
   1  -5   8       29.81       26.96     16.07 o   0.30684
   2  -5   8     2939.89     2923.03     32.02 o   0.32267
   3  -5   8     1423.93     1305.29     25.50 o   0.34188
   4  -5   8       68.65       59.45     12.97 o   0.36393
   5  -5   8      194.38      184.90     15.10 o   0.38834
   6  -5   8     4460.93     4553.37     54.71 o   0.41468
   7  -5   8     9463.23     9541.39     77.71 o   0.44262
   8  -5   8     4449.34     4504.51     57.62 o   0.47187
   9  -5   8      519.23      507.23     33.56 o   0.50220
  10  -5   8       29.90       57.13     47.65 o   0.53343
  11  -5   8       38.89       37.34     54.96 o   0.56540
  12  -5   8       52.99       77.71     55.41 o   0.59801
 -15  -4   8      440.37      477.30     64.41 o   0.56615
 -14  -4   8      164.00      115.42     38.96 o   0.53338
 -13  -4   8        0.88       39.52     52.66 o   0.50125
 -12  -4   8     1094.85      936.96     59.95 o   0.46991
 -11  -4   8     2833.57     2926.49     78.04 o   0.43951
 -10  -4   8     3520.40     3353.17     76.32 o   0.41027
  -9  -4   8     1081.96     1078.99     51.00 o   0.38246
  -8  -4   8     2312.11     2134.90     64.24 o   0.35640
  -7  -4   8     4704.60     4756.21     78.52 o   0.33251
  -6  -4   8       27.33       35.37     31.88 o   0.31128
  -5  -4   8     1091.62     1176.79     26.66 o   0.29331
  -4  -4   8    16352.63    17675.07     89.79 o   0.27922
  -3  -4   8        5.73       13.12     18.67 o   0.26961
  -2  -4   8       44.89       49.05     20.87 o   0.26497
  -1  -4   8       64.99       67.57     19.26 o   0.26557
   0   4  -8     1077.33      856.57     36.04 o   0.27138
  -1   4  -8     2026.78     1748.95     45.59 o   0.28206
  -2   4  -8      443.95      403.55     22.13 o   0.29709
  -3   4  -8     1170.24     1279.45     23.92 o   0.31586
   4  -4   8      530.19      491.02     20.42 o   0.33774
   5  -4   8     1516.26     1529.26     27.84 o   0.36216
   6  -4   8        2.25        5.55     25.21 o   0.38866
   7  -4   8     4475.15     4686.10     58.45 o   0.41682
   8  -4   8     6187.09     6090.87     66.44 o   0.44635
   9  -4   8      987.03      886.29     39.91 o   0.47698
  10  -4   8       43.51       48.80     33.89 o   0.50851
  11  -4   8       45.30      108.32     54.96 o   0.54079
  12  -4   8       52.25       91.11     56.84 o   0.57370
 -15  -3   8     1374.54     1457.26     71.96 o   0.57352
 -14  -3   8       94.20       92.22     39.74 o   0.54003
 -13  -3   8      790.10      693.70     44.22 o   0.50708
 -12  -3   8      738.65      744.22     55.39 o   0.47480
 -11  -3   8     1642.37     1720.80     65.15 o   0.44331
 -10  -3   8      227.54      204.63     42.69 o   0.41281
  -9  -3   8     3282.17     3277.69     73.10 o   0.38354
  -8  -3   8     1648.77     1464.66     50.88 o   0.35578
  -7  -3   8     4732.90     4555.11     74.44 o   0.32994
  -6  -3   8     5510.88     5426.55     77.44 o   0.30649
  -5  -3   8        0.52       12.89     15.04 o   0.28602
  -4  -3   8     2852.65     3180.97     38.46 o   0.26921
  -3  -3   8     8825.87     8888.76     56.09 o   0.25678
  -2  -3   8      668.05      667.18     26.47 o   0.24939
  -1  -3   8      813.80      872.23     25.18 o   0.24749
   0   3  -8     1675.86     1818.62     42.26 o   0.25121
  -1   3  -8      366.41      361.05     29.11 o   0.26029
  -2   3  -8     2517.72     2393.11     51.00 o   0.27422
  -3   3  -8      471.21      342.97     33.61 o   0.29230
  -4   3  -8      459.41      364.41     33.97 o   0.31381
  -5   3  -8     1437.74     1599.10     46.79 o   0.33809
   6  -3   8     1173.80     1046.83     33.50 o   0.36460
   7  -3   8     2157.92     2110.16     42.11 o   0.39289
   8  -3   8     3609.77     3663.15     56.85 o   0.42259
   9  -3   8     3869.49     3687.07     60.19 o   0.45343
  10  -3   8     1169.03     1093.55     63.76 o   0.48520
  11  -3   8      325.84      310.47     37.64 o   0.51771
  12  -3   8       45.05       54.85     58.69 o   0.55085
  13  -3   8       46.09      126.39     61.68 o   0.58449
 -15  -2   8       75.98      109.63     98.09 o   0.58320
 -14  -2   8      870.97      880.56     46.98 o   0.54915
 -13  -2   8     1025.12      899.75     46.49 o   0.51556
 -12  -2   8      397.84      430.95     38.89 o   0.48253
 -11  -2   8     1227.42     1237.15     60.29 o   0.45018
 -10  -2   8      758.95      673.02     51.27 o   0.41868
  -9  -2   8       36.28       61.60     37.70 o   0.38822
  -8  -2   8     3268.64     3139.63     36.14 o   0.35907
  -7  -2   8     1997.03     2058.06     25.29 o   0.33159
  -6  -2   8    15448.18    16026.46    130.37 o   0.30621
  -5  -2   8     7643.39     8319.64     97.86 o   0.28350
  -4  -2   8     3597.70     3210.21     23.32 o   0.26415
  -3  -2   8     1883.41     2064.99     30.98 o   0.24895
  -2  -2   8       65.95       53.13     18.38 o   0.23869
  -1  -2   8      305.21      296.50     21.18 o   0.23402
   0   2  -8       50.00      100.09     24.00 o   0.23527
  -1   2  -8      222.44      186.87     29.11 o   0.24236
  -2   2  -8       41.45        8.66     26.29 o   0.25479
  -3   2  -8      117.87      130.75     25.44 o   0.27184
  -4   2  -8     1748.35     1432.74     43.82 o   0.29270
  -5   2  -8        8.98       25.14     28.34 o   0.31661
  -6   2  -8    11260.31    11060.86    102.28 o   0.34294
   7  -2   8      407.86      361.95     29.04 o   0.37117
   8  -2   8     2212.18     2270.52     49.59 o   0.40091
   9  -2   8     3525.16     3470.75     58.09 o   0.43184
  10  -2   8     3034.53     3038.30     78.52 o   0.46372
  11  -2   8      930.22      941.40     43.71 o   0.49637
  12  -2   8      102.52      120.37     51.99 o   0.52965
  13  -2   8      117.75       93.45     63.08 o   0.56344
  14  -2   8       13.63        0.00     62.32 o   0.59766
 -15  -1   8     1160.04     1107.84    109.63 o   0.59506
 -14  -1   8      572.28      563.39     58.11 o   0.56061
 -13  -1   8     2587.83     2451.84     58.62 o   0.52655
 -12  -1   8      219.81      232.45     37.11 o   0.49298
 -11  -1   8      552.67      504.07     39.45 o   0.46000
 -10  -1   8     1192.36     1192.78     52.66 o   0.42774
  -9  -1   8      510.52      531.86     40.65 o   0.39638
  -8  -1   8        3.99        3.76     15.60 o   0.36616
  -7  -1   8      183.41      181.09     13.39 o   0.33738
  -6  -1   8     4923.46     5166.18     75.99 o   0.31045
  -5  -1   8     9676.73    11201.34     96.76 o   0.28587
  -4  -1   8     1060.27     1029.64     37.70 o   0.26432
  -3  -1   8     1214.30      930.41     36.72 o   0.24658
  -2  -1   8      417.63      355.87     14.88 o   0.23353
[truncated: 371,999 more chars]
